# Supplementary material for: Psychometric properties of upper limb kinematics during functional tasks in children and adolescents with dyskinetic cerebral palsy
Source: PLoS One. 2022 Sep 23;17(9):e0266294. doi: 10.1371/journal.pone.0266294 (PMC9506636; doi:10.1371/journal.pone.0266294)
Supplement: S1 Data — (XLSX) [file pone.0266294.s005.xlsx]

## Sheet: DCP_JAPTA_RF
Elevationplane
DCP1	93.0325	90.3726	91.8044	88.4669	91.6689	92.6914	92.2021	94.0212
DCP2	69.3509	78.3544	80.2956	72.6741	66.2497	79.3649	74.7933	82.4167
DCP3	NAN	NAN	NAN	NAN	NAN	NAN	NAN	NAN
DCP4	76.0799	71.695	73.8382	74.046	74.8515	68.8182	71.5197	71.6197
DCP5	96.5923	96.5897	99.8906	95.1481	97.4139	99.2218	96.3048	101.517
DCP6	97.6947	91.1642	91.3055	91.1938	88.2192	92.9368	96.6716	90.9024
DCP7	79.4482	67.9479	82.1591	85.665	85.925	82.9835	89.4553	82.8499
DCP8	58.8666	62.3119	64.7041	68.692	74.6917	62.0765	71.1667	71.7949
DCP9	53.4408	47.5887	51.6957	53.1557	39.5828	35.8857	64.494	54.4197
DCP10	90.1845	90.9885	91.5871	88.2394	84.5562	84.0605	93.3745	88.5669
DCP11	98.3532	93.4708	92.4405	89.5932	92.8769	89.423	89.6972	86.4957
DCP12	98.79	105.102	105.026	97.3125	104.788	104.802	105.458	102.205
DCP13	NAN	NAN	NAN	NAN	NAN	NAN	NAN	NAN
DCP14	96.5474	79.7265	75.3558	82.2439	73.2649	89.8542	70.2707	102.611
DCP15	69.8753	70.7225	69.5982	65.0907	69.5811	62.9923	68.5122	66.9912
DCP16	74.0757	74.3121	64.2128	63.5288	72.3563	68.5491	67.3897	67.3032
DCP17	76.5498	89.7884	78.2991	90.8333	90.1436	83.6379	82.4309	87.1763
DCP18	72.4223	71.6232	63.7074	75.422	67.3529	66.2761	68.6236	84.9538
DCP19	86.4093	99.201	82.8453	89.1951	77.5221	78.1857	81.4213	110.483
DCP20	110.852	111.14	112.637	112.21	110.533	111.126	112.117	106.236
Shoulderelevation
DCP1	-85.7667	-85.4101	-83.5395	-90.2075	-87.2717	-86.3989	-90.9178	-85.1273
DCP2	-100.388	-101.697	-97.5285	-94.6408	-95.2688	-94.887	-104.722	-91.1357
DCP3	-97.4513	-91.8223	-93.4903	-90.147	-93.2276	-92.0631	-91.7257	-92.2996
DCP4	-63.0013	-65.4653	-68.5217	-69.8242	-66.0514	-67.0088	-68.7153	-63.9871
DCP5	-70.9144	-71.3423	-75.0271	-71.9097	-76.5996	-73.0687	-75.5577	-76.4089
DCP6	-93.1174	-91.572	-90.052	-90.5946	-99.3333	-86.1766	-90.1265	-83.0279
DCP7	-78.7679	-75.5099	-74.8145	-75.1286	-73.1186	-73.0191	-79.4663	-80.6568
DCP8	-85.1932	-90.2907	-91.2664	-89.9089	-79.285	-86.8584	-91.1219	-93.8108
DCP9	-74.1684	-62.277	-64.0948	-67.0872	-71.0543	-63.4655	-66.8522	-70.3192
DCP10	-96.7805	-98.7452	-100.094	-100.845	-99.666	-98.7512	-100.736	-101.547
DCP11	-69.3356	-74.038	-72.5935	-70.8257	-70.0486	-63.7276	-67.0114	-68.5774
DCP12	-78.0172	-76.9611	-76.5685	-71.2	-74.5726	-73.9205	-78.0726	-74.4885
DCP13	-68.2439	-68.2568	-67.3423	-72.0166	-63.5952	-72.2574	-67.8967	-68.8104
DCP14	-60.1729	-64.5717	-63.3694	-65.9044	-64.4935	-65.3596	-63.3682	-59.2714
DCP15	-96.4762	-98.882	-97.5378	-96.9718	-92.3689	-96.492	-93.9239	-94.2544
DCP16	-89.0812	-88.2514	-95.8617	-71.0831	-68.5459	-94.6213	-78.7272	-96.6219
DCP17	-91.2046	-79.0621	-92.7675	-86.9309	-79.5684	-71.9546	-80.4043	-88.7862
DCP18	-72.7859	-70.3829	-81.0989	-77.9081	-71.4046	-76.9686	-74.1212	-79.2691
DCP19	-83.9983	-81.3486	-81.9148	-99.5299	-84.5628	-89.2924	-84.8733	-87.4289
DCP20	-87.3828	-93.8326	-94.1165	-93.6769	-91.1362	-90.6519	-86.5658	-95.368
Shoulderrotation
DCP1	-49.8134	-49.5201	-45.7119	-60.0823	-53.1271	-51.7677	-59.6547	-54.4736
DCP2	-56.1565	-54.525	-58.0045	-54.7878	-54.9218	-54.909	-59.4776	-53.8454
DCP3	NAN	NAN	NAN	NAN	NAN	NAN	NAN	NAN
DCP4	-43.5471	-41.907	-32.6032	-34.8636	-38.3234	-40.2204	-42.4564	-46.8367
DCP5	-35.6311	-47.8634	-45.3275	-48.4821	-47.0667	-40.7204	-43.1079	-44.9921
DCP6	-68.0771	-63.3011	-71.6113	-70.4603	-73.3925	-60.7583	-75.4247	-68.3198
DCP7	-74.1702	-86.2127	-78.7815	-83.6921	-75.518	-79.17	-81.0289	-82.4482
DCP8	-35.0076	-35.543	-35.5203	-32.057	-37.7105	-38.4889	-37.1667	-33.8862
DCP9	-20.5087	-17.3956	-13.2396	-7.50883	-12.608	-10.987	-4.95414	-8.65408
DCP10	-81.2136	-66.8125	-66.1532	-71.19	-71.7552	-75.0271	-71.9827	-72.2219
DCP11	-85.0155	-83.9265	-84.0985	-76.7495	-78.8302	-82.0016	-84.141	-78.2076
DCP12	-81.7579	-82.8965	-80.3068	-80.2242	-80.6894	-80.9203	-82.3116	-79.5374
DCP13	NAN	NAN	NAN	NAN	NAN	NAN	NAN	NAN
DCP14	-31.2206	-25.3209	-54.8613	-28.008	-15.2642	-48.9353	-37.4311	-22.2922
DCP15	-46.0142	-56.1181	-49.1092	-53.206	-48.4771	-55.0793	-51.8925	-52.8885
DCP16	-54.1447	-45.7298	-45.3363	-45.7928	-47.8918	-47.6641	-42.7952	-58.5118
DCP17	-38.1256	-31.6674	-36.3212	-36.962	-38.0087	-29.8042	-29.0191	-34.3839
DCP18	-32.0292	-45.1283	-45.1661	-41.778	-46.3358	-41.0034	-45.4588	-31.2597
DCP19	-61.2682	-78.0344	-57.356	-62.7721	-59.4279	-73.261	-57.5856	-68.1536
DCP20	-53.6881	-52.9554	-53.3467	-48.9649	-51.4148	-46.6651	-52.8781	-49.4801
Elbow flexion/extension
DCP1	20.6456	19.2386	18.2898	19.3446	18.9857	14.2368	18.3072	17.5514
DCP2	0.277547	9.38645	14.396	21.6497	6.43516	11.4995	17.6056	6.33769
DCP3	37.6598	41.8739	41.0366	40.4263	47.1771	42.5736	47.0903	41.9481
DCP4	34.6066	35.9044	42.8692	34.5658	35.8151	37.0923	32.6565	32.4413
DCP5	10.7799	26.768	33.1392	8.8957	12.3723	9.30925	16.3526	11.1357
DCP6	46.2661	50.9581	56.0794	46.9382	31.6739	47.0395	39.2719	43.4528
DCP7	40.1225	31.4891	25.9764	27.9544	32.556	45.3492	17.7564	26.847
DCP8	53.02	55.4291	45.1648	42.3797	47.6646	59.4984	53.0212	42.9031
DCP9	57.9801	67.6752	75.2173	58.8709	86.4164	71.5032	67.1838	68.2751
DCP10	27.8304	28.0773	27.7342	28.1837	30.0548	27.9424	21.8379	28.2096
DCP11	66.9073	68.1733	46.4493	65.4308	63.8733	62.4515	61.9836	62.1893
DCP12	40.3145	37.5818	46.0817	41.2246	35.1288	33.7834	40.4624	32.4989
DCP13	20.0264	40.3	56.0256	66.9282	46.7136	31.83	15.1098	46.4737
DCP14	32.5303	41.3317	66.1369	54.236	48.7155	34.7931	26.5893	57.3006
DCP15	53.7253	58.2667	47.324	64.0661	54.8465	49.0598	58.55	55.8425
DCP16	22.5554	24.7661	17.83	57.2702	49.9261	77.5713	37.9301	45.9273
DCP17	14.9073	17.5503	14.2513	12.3641	1.07363	4.97653	5.33257	10.0315
DCP18	39.0815	45.6578	37.0994	33.7126	41.4728	42.5323	45.581	46.0882
DCP19	49.2404	53.5534	52.865	63.8464	52.6916	47.7783	44.072	52.2788
DCP20	22.2529	25.9925	25.1423	27.5289	22.8176	24.5615	21.8336	19.3764
Elbow pro/supination
DCP1	159.288	153.831	155.072	153.799	152.639	150.308	155.184	152.742
DCP2	159.08	152.845	154.257	158.801	154.916	151.295	155.236	152.559
DCP3	136.799	140.063	138.34	133.322	135.874	142.077	144.888	137.168
DCP4	122.637	135.354	130.015	129.407	118.533	130.14	131.424	134.103
DCP5	123.032	117.072	111.241	102.495	110.774	109.841	110.459	120.061
DCP6	152.733	152.29	143.931	143.602	140.747	145.716	143.407	149.519
DCP7	154.311	140.12	152.188	134.009	143.197	128.454	145.938	138.535
DCP8	120.883	118.66	131.363	130.1	116.626	122.541	115.843	121.28
DCP9	143.392	157.211	144.103	153.409	176.37	148.367	178.49	166.505
DCP10	145.196	146.923	144.569	151.838	144.221	142.927	154.235	149.118
DCP11	139.103	136.919	139.241	138.897	137.565	142.637	141.96	137.832
DCP12	158.838	157.367	158.997	156.186	158.307	156.459	156.301	158.742
DCP13	169.415	149.67	163.972	165.362	149.215	154.245	168.477	168.892
DCP14	140.356	137.084	141.691	145.31	143.406	138.04	138.837	138.782
DCP15	111.119	118.698	121.676	117.827	122.945	118.806	128.995	121.686
DCP16	142.281	146.879	143.508	143.351	133.881	147.952	143.973	145.407
DCP17	117.405	115.97	113.738	120.063	113.539	116.024	104.11	106.395
DCP18	94.713	92.2873	93.9244	92.2444	101.373	94.7752	98.8753	95.2296
DCP19	174.131	174.962	159.495	168.756	180.582	157.228	162.589	159.499
DCP20	153.833	152.13	143.831	152.344	147.298	143.09	144.44	151.89
Wrist flexion/extension
DCP1	7.26037	8.56079	6.53062	1.60939	5.51213	3.28092	3.64177	7.40448
DCP2	2.72081	0.315948	1.16275	3.91335	-3.84166	-5.85467	-2.1863	8.88
DCP3	18.8493	36.5805	23.4036	18.8493	15.1148	24.3809	41.376	21.3926
DCP4	17.1805	14.8954	6.94355	18.4373	17.4426	27.3974	16.6657	17.4026
DCP5	42.0771	34.5635	37.2555	7.7845	26.5427	55.5629	-0.548236	58.9928
DCP6	13.787	27.5785	20.9112	24.5939	21.1971	23.7342	11.8441	25.8164
DCP7	17.3693	20.5256	16.5347	-36.0621	17.5399	3.66488	28.8729	34.5003
DCP8	8.92489	21.3942	-16.3862	10.0961	-12.9946	-17.5128	-8.22625	-1.72986
DCP9	47.0706	39.1666	43.4021	39.4511	48.2094	56.2154	48.8983	45.0298
DCP10	23.1581	25.2629	16.5188	31.351	24.4089	25.763	23.2253	27.2995
DCP11	32.6871	37.2068	31.9322	25.1428	37.148	14.2113	41.0604	31.8119
DCP12	15.7265	5.32644	15.1893	14.4932	9.51228	5.15658	8.21327	11.4336
DCP13	44.0144	39.3531	45.7056	44.7207	47.0029	58.1537	48.1414	41.2536
DCP14	21.7365	16.3267	-32.1073	11.1236	2.43447	19.3889	-21.3639	-22.9521
DCP15	-15.5954	-28.129	-27.766	-17.8689	-23.4012	-21.1045	-14.852	-28.9801
DCP16	17.3566	-36.01	-25.5657	15.8039	-22.8801	11.9665	28.0672	11.2263
DCP17	53.426	31.6813	25.1905	15.2442	22.7214	27.416	33.7594	27.4123
DCP18	-20.3452	-3.18398	-4.90584	-1.29171	-13.3744	-9.3603	-17.1812	3.12499
DCP19	18.5409	1.51356	46.4236	34.4073	-0.576994	-31.2839	8.8039	3.79318
DCP20	51.0655	50.8959	54.4543	53.3619	55.3429	54.8598	55.674	54.9439
Wrist deviation
DCP1	-11.3117	-14.6294	-11.6453	-16.6473	-10.3422	-13.4193	-15.96	-7.12001
DCP2	3.44707	8.7702	11.32	4.91237	15.3179	12.7947	13.5472	19.005
DCP3	3.46768	-1.12807	3.82668	1.25671	4.03674	-0.105276	8.85593	9.00384
DCP4	-11.8337	-8.40993	-4.5916	1.77942	-7.39676	3.05796	6.47982	-1.73284
DCP5	-54.1498	-48.4377	-7.85199	-5.37895	-10.2947	-37.0338	-47.5269	-56.3689
DCP6	-5.77121	-1.7651	0.507348	-2.97849	-3.79028	-8.13908	-6.25144	-8.08521
DCP7	10.8462	-8.31869	16.9202	6.43369	5.0535	11.0773	6.07926	11.4728
DCP8	-0.948379	13.1712	3.97683	6.78967	1.69011	1.65102	5.06363	0.817538
DCP9	12.803	14.1818	16.2914	21.1652	12.1148	14.7994	19.5556	14.829
DCP10	5.51148	7.95924	12.2253	10.4627	9.12551	-3.54891	9.1905	19.7212
DCP11	22.1426	21.3128	27.0033	16.898	20.7405	28.066	21.1065	19.2085
DCP12	-4.75878	-4.86567	-4.20201	-5.94952	-3.18236	-4.50084	-3.12309	-4.09264
DCP13	9.38011	13.293	12.5061	-0.211054	17.3381	11.5573	14.3065	16.2114
DCP14	-12.7902	-13.5837	-21.2624	-20.7795	-23.0842	-14.537	-16.4971	-16.8456
DCP15	15.1798	12.1543	21.7947	17.1857	12.0317	15.8163	10.8991	17.0049
DCP16	0.902898	20.194	9.57311	5.6282	20.8835	2.81931	14.0625	7.83774
DCP17	-13.0358	-19.3594	-25.8617	-4.99681	-3.13973	-5.64119	-25.4086	-3.42114
DCP18	-5.21523	0.0384732	-10.1787	-2.92634	16.4648	-0.562693	-9.54176	10.8274
DCP19	-6.82039	-26.5588	12.8175	6.34426	-18.1164	0.0545524	-14.5834	0.1335
DCP20	7.68988	2.39734	2.97739	2.43418	1.23349	4.91999	3.96924	3.64223
Scapula pro/retraction
DCP1	42.9245	38.6993	39.9555	41.7111	41.1601	42.7457	40.9954	41.9278
DCP2	49.3914	47.1369	50.9362	53.3417	50.4638	46.4427	53.6553	46.0215
DCP3	39.518	37.8093	37.4633	37.3894	33.0019	35.2611	36.9237	36.2825
DCP4	49.9259	51.9071	49.946	49.6081	50.2668	49.8125	48.6597	50.4241
DCP5	47.9392	43.4009	45.8885	44.4053	40.442	43.5658	44.0578	42.0828
DCP6	72.1624	73.4122	71.0498	72.0167	70.0395	69.6182	69.5691	77.6265
DCP7	55.0513	42.2015	50.3211	41.7874	41.3268	45.3855	45.4085	41.2174
DCP8	47.5489	47.1623	43.5345	45.0665	47.4491	46.9312	47.1831	47.7596
DCP9	26.8415	31.6135	29.7684	36.743	25.1165	35.9243	28.4056	34.6046
DCP10	28.5694	32.4154	29.8278	32.7709	32.9289	31.8719	31.2294	30.6532
DCP11	31.9498	33.6861	33.3305	33.4601	32.034	32.9698	32.5632	31.9176
DCP12	45.0946	39.1863	48.6282	40.6587	44.9202	45.4473	40.0955	45.8899
DCP13	43.9186	44.4051	45.613	46.4563	41.5339	48.3151	43.0055	43.1374
DCP14	16.9669	14.8212	18.6897	26.9594	12.5315	33.5056	33.2184	29.1194
DCP15	48.9409	48.2278	51.76	49.3722	51.2445	50.453	47.6207	51.6199
DCP16	29.4432	26.4263	29.8833	25.4784	30.5411	33.8953	28.2948	30.1909
DCP17	34.9184	38.4664	39.7974	41.1036	38.9377	39.696	37.0198	39.1741
DCP18	42.3355	42.6082	41.2629	40.4871	41.6903	40.8827	43.2997	40.7976
DCP19	65.8276	60.0384	60.6301	78.2088	69.6069	58.2125	53.6889	58.3812
DCP20	57.8845	57.7489	57.1456	57.6338	57.7672	58.8649	57.9756	58.6196
Scapula rotation
DCP1	-33.4928	-29.9683	-28.3576	-30.8364	-29.0567	-31.0576	-28.0057	-32.0266
DCP2	-19.0268	-15.4532	-16.7608	-16.4771	-21.1375	-16.6026	-18.0287	-21.2419
DCP3	-11.0562	-5.90118	-9.50334	-17.6345	-12.5398	-7.23762	-12.0928	-12.7936
DCP4	10.3225	4.1739	4.51861	7.03235	4.27551	6.06551	2.94194	4.46331
DCP5	-7.70825	-20.0353	-19.1809	-10.7532	-14.2879	-18.9939	-8.15671	-18.794
DCP6	-18.94	-18.31	-20.1666	-17.4423	-20.2658	-21.2956	-18.9277	-17.9236
DCP7	-3.58375	-8.59937	12.9035	0.96614	-1.74151	-5.03249	-3.35534	-2.83501
DCP8	-4.0967	0.0763949	2.04056	-1.2205	-9.55754	-4.74466	-3.00032	2.19763
DCP9	-42.36	-39.1503	-36.0656	-41.044	-44.1625	-34.1969	-36.6641	-37.6693
DCP10	-10.8795	-12.2321	-8.26725	-11.2259	-10.9923	-11.2446	-10.7813	-11.8212
DCP11	-0.282096	-1.11631	-0.123323	-2.67318	0.559729	-1.24303	0.114375	-0.0941048
DCP12	-27.6736	-32.7389	-27.645	-31.4079	-29.7348	-35.8215	-29.8204	-30.8839
DCP13	-21.7367	-23.5642	-19.9271	-20.8693	-21.5508	-21.1013	-22.8095	-20.5821
DCP14	-69.6645	-63.1277	-52.6153	-52.671	-61.6815	-72.4323	-59.7533	-63.3229
DCP15	-9.66619	-12.4079	-13.6597	-8.86175	-14.618	-12.535	-12.3108	-13.7004
DCP16	-7.5082	-9.61293	-12.9085	-12.4901	-6.69631	-6.30402	-9.71219	-7.50023
DCP17	1.93761	4.97692	0.648366	1.92395	5.70715	5.96348	1.62184	-1.18565
DCP18	-9.28159	-6.94673	-5.72107	-6.92211	-8.2471	-11.0689	4.73272	-8.52704
DCP19	-3.07304	-7.72557	-6.51015	-5.47884	-5.82221	-6.70777	-4.08417	-7.92013
DCP20	-28.2734	-27.6648	-32.1259	-27.3843	-30.5345	-27.2455	-28.6411	-25.6624
Scapular tilting
DCP1	-22.0752	-21.8234	-19.8616	-18.4936	-21.7047	-19.2322	-16.258	-20.2799
DCP2	6.67601	6.72693	4.358	5.85039	6.18515	6.03416	6.56516	7.02057
DCP3	-14.4901	-14.3848	-15.3761	-12.3229	-12.1042	-16.0952	-13.159	-13.4501
DCP4	42.6561	40.2274	43.6268	40.5408	42.1716	41.9181	41.8247	37.14
DCP5	-9.74639	-12.9906	-17.2918	-17.7544	-13.7187	-15.8012	-15.714	-14.6581
DCP6	3.13059	1.45557	2.73218	2.07478	1.14879	7.70326	2.88191	5.76822
DCP7	2.56101	3.04805	-1.13536	2.84808	4.62412	-2.25932	5.15014	-0.674601
DCP8	-0.556648	0.752667	-9.57665	1.43948	-3.46776	-3.58048	-2.56053	4.06592
DCP9	-6.25389	-6.30614	-12.5286	-12.0874	-9.14771	-9.2542	-11.3209	-5.79361
DCP10	5.63274	5.26668	7.53755	8.79571	5.50073	6.61128	6.45872	3.84876
DCP11	8.55303	9.33334	8.39627	9.6661	10.9523	6.07453	7.96576	9.30523
DCP12	14.6755	17.8002	18.0956	13.233	23.3045	18.7196	14.7707	16.4703
DCP13	1.66572	3.14742	0.776071	1.1842	1.0473	2.19148	2.77202	0.143972
DCP14	11.5425	11.5786	-15.0686	5.85986	5.86956	-17.7292	3.15407	7.79906
DCP15	2.90242	4.27574	1.03614	3.34649	1.21101	1.33068	5.2927	1.92711
DCP16	-2.03321	-4.68058	-3.56928	-2.97097	-0.523396	-3.7919	-1.99875	-2.70985
DCP17	-18.5963	-14.6517	-17.8903	-18.947	-19.2539	-19.7727	-16.5574	-19.9124
DCP18	-3.82762	-12.5271	-2.59276	-7.7368	-4.00507	-6.77701	-5.18848	-2.64167
DCP19	-4.23796	-2.45283	-1.88099	-3.22143	-10.3168	4.62429	-4.37318	-2.84637
DCP20	14.4433	17.2223	16.5332	16.4025	17.9975	13.5779	18.4304	13.8792
Trunk flexion/extension
DCP1	3.54981	3.72418	3.99939	2.86725	1.6335	1.37005	0.552655	2.69912
DCP2	5.81135	8.64695	4.43725	8.9561	17.8397	4.74788	4.75729	9.29959
DCP3	11.2266	-0.896598	10.0732	16.2241	11.1483	7.94702	8.93092	15.1308
DCP4	10.8942	15.0735	17.4988	15.4483	17.4541	11.3761	15.8577	11.336
DCP5	-3.05647	-1.71589	3.16429	-1.47941	0.843055	1.23875	-0.274195	-1.04851
DCP6	9.31334	8.21064	15.2076	15.8902	6.51613	9.84467	12.3127	10.6356
DCP7	-13.2836	-12.8086	-6.57205	-8.15476	-2.20404	-10.7719	-5.40974	-13.6652
DCP8	7.3481	15.2492	3.42231	2.20051	-2.69878	4.92391	7.04587	14.1853
DCP9	-0.301551	-1.22511	4.17747	1.48841	4.2095	1.26226	1.18612	-1.35177
DCP10	-10.285	-8.47706	-10.7467	-10.9598	-8.30706	-9.65937	-11.9537	-9.63769
DCP11	-2.47906	-2.13341	-0.295325	2.52058	4.80399	5.13866	-1.34391	-1.49397
DCP12	-17.6113	-18.3991	-17.3147	-17.9062	-18.1716	-21.5221	-18.138	-18.2008
DCP13	-0.667275	-3.91818	-3.14728	2.50121	2.90678	-3.50591	-2.67545	-2.3241
DCP14	-29.5914	-22.0011	-13.2199	-28.5423	-14.883	-27.7173	-23.9598	-27.6292
DCP15	-14.4971	-14.3914	-10.036	-14.2521	-14.3531	-12.914	-16.6225	-15.9996
DCP16	8.34824	-5.85627	-15.3999	4.76586	3.91166	1.14918	4.88749	-16.2885
DCP17	-13.3749	-12.7985	-7.85493	-12.502	-15.4601	-16.8773	-14.5137	-13.1301
DCP18	13.0927	9.27945	5.08822	6.34307	3.7316	-2.28554	7.0088	4.93858
DCP19	12.543	22.0467	17.6612	2.95622	9.34502	0.0781449	6.92822	6.69419
DCP20	-3.52527	-0.0611829	3.6695	-0.730322	-3.72199	-6.52152	1.2664	-4.37651
Trunk lateral flexion
DCP1	-4.92264	-6.94169	-6.90867	-8.23713	-7.85956	-8.60288	-9.07743	-4.75778
DCP2	-6.10321	1.18815	-4.70482	-2.34914	-5.04005	2.45088	1.61857	1.47784
DCP3	-18.3371	3.42148	-5.22617	3.85197	5.44356	3.50219	2.22212	-15.1935
DCP4	-1.03327	-5.60917	-6.15117	-2.32846	-5.25639	-0.905923	-3.53303	4.00724
DCP5	-13.4301	-7.42727	-13.9046	-11.8494	-14.6469	-13.2134	-12.451	-11.7183
DCP6	18.5865	4.34656	1.23306	-2.67305	5.17869	18.8516	18.8285	17.4491
DCP7	-2.36277	-16.9787	-17.4785	-19.7734	-7.38353	-11.8999	-6.37184	-17.0782
DCP8	-9.42675	-12.8659	-11.2019	-11.3638	-8.37159	-13.9978	-7.2215	-14.6851
DCP9	-3.3549	3.00158	-1.86187	10.0951	3.23424	4.23643	-1.19807	4.51759
DCP10	2.0874	0.23844	-1.68983	-0.0872163	2.52225	4.33224	-1.24029	4.90315
DCP11	-1.92335	-10.4615	-7.62546	-0.240285	0.249624	-1.8433	-11.1099	-2.09149
DCP12	-2.99396	-2.26638	-0.970499	0.146596	-3.81016	-0.314182	-4.28235	-3.95085
DCP13	0.43111	-0.38356	1.68164	8.72978	8.38947	1.88734	12.0821	2.15256
DCP14	-4.6311	-6.21905	-8.84519	-8.44052	-7.81777	-6.83556	-10.4755	-3.80714
DCP15	-0.218299	3.96297	0.302442	4.85827	3.73064	4.78403	4.17527	3.3206
DCP16	8.64952	-11.0401	-7.82674	-11.4873	10.145	-12.9998	-12.7608	-13.8869
DCP17	-0.190299	-0.145602	-0.0511026	2.68916	0.0397541	-0.00968267	-2.58487	1.15272
DCP18	-7.11083	-9.16271	-11.7602	-9.92837	-8.14224	0.862077	-6.52259	-0.014763
DCP19	-24.1252	-15.9988	-26.824	-10.8368	-17.664	-11.842	-20.0118	-18.7155
DCP20	0.828989	-3.28118	2.86038	-2.84998	-3.02346	-2.37751	-1.64131	-4.94065
Trunk axial rotation
DCP1	10.2118	10.935	7.70764	8.43962	10.2134	14.7035	6.34201	13.9999
DCP2	16.7279	6.54931	0.124424	2.23374	8.78096	-3.71326	13.4591	5.13554
DCP3	25.0067	39.5692	14.4174	19.3183	48.9459	47.7704	19.413	15.6939
DCP4	7.64073	4.98227	8.72464	11.3379	5.34366	6.99223	7.54644	8.27387
DCP5	-3.42072	-4.30485	-1.08442	-0.0773562	-3.99747	-4.44203	-5.04237	2.50344
DCP6	12.4737	28.2455	12.0541	11.2836	30.6119	30.9031	9.85718	12.449
DCP7	30.9358	25.6095	26.8285	25.1302	26.8776	29.4593	22.563	27.2171
DCP8	18.0529	23.758	18.2746	18.3093	27.5781	26.9641	19.5303	31.9472
DCP9	19.3071	25.4228	18.5146	19.3577	21.0368	28.6545	16.1114	15.8831
DCP10	10.489	10.8137	12.218	8.63176	11.1236	11.2774	10.0725	11.0725
DCP11	8.51496	7.61477	9.36047	6.82201	5.24432	9.53303	-1.93399	9.26863
DCP12	17.7458	17.4929	18.1652	16.9803	15.0825	17.9837	8.58046	18.6796
DCP13	12.902	12.4824	10.512	10.5062	11.1729	12.0813	15.3823	12.4872
DCP14	11.9775	8.15029	9.50737	7.96518	6.98793	13.3896	4.88569	10.7552
DCP15	-12.8035	-15.5468	-12.5106	-10.2287	-6.60579	-11.4698	-11.7289	-11.6465
DCP16	18.1017	8.84542	10.2059	18.9843	8.70372	17.8449	9.2267	19.8089
DCP17	11.2583	12.1119	14.8775	10.018	10.1696	16.4924	10.0064	11.4136
DCP18	8.53349	12.3392	13.4735	1.03537	7.09584	9.28565	7.83244	10.3972
DCP19	9.88524	15.4862	14.4435	20.9544	19.497	17.5686	3.24998	2.70207
DCP20	3.16704	1.45445	-0.50978	7.37178	2.29699	0.790083	4.21219	2.8474
NAN = Incorrect values due to marker occlusion

## Sheet: TD_JAPTA_RF
Elevationplane
TD1	89.0744	85.1498	93.217	93.43	92.1061	92.927	88.3966	91.5033
TD2	80.7619	79.9264	81.0711	83.303	80.0523	81.4107	85.6033	79.4837
TD3	106.648	94.233	96.9068	100.872	96.7534	92.4235	100.264	98.7371
TD4	NAN	NAN	NAN	NAN	NAN	NAN	NAN	NAN
TD5	72.3577	75.1009	76.813	75.0597	70.9523	77.4008	75.1811	70.525
TD6	88.6507	90.582	94.6399	90.0774	88.5597	90.3984	88.7281	88.6569
TD7	93.4784	93.9119	90.9712	91.6151	92.4237	92.2396	91.3517	91.6006
TD8	97.8936	98.58	100.949	100.823	98.8579	98.6889	102.976	99.8779
TD9	95.337	97.3876	95.8521	96.8626	98.6969	95.0451	98.183	96.0607
TD10	100.863	98.4985	101.643	94.4199	93.9257	92.5506	104.02	100.411
TD11	75.5295	79.5696	79.9611	76.8327	80.319	81.0557	79.8278	77.7984
TD12	99.8819	93.1341	89.931	88.6299	88.2961	94.1604	87.462	94.3898
TD13	95.459	97.0403	92.7221	94.4657	96.6699	96.7938	96.4105	88.4532
TD14	83.9435	82.2225	78.4029	80.6679	82.6275	82.1796	83.4688	80.7992
TD15	80.8437	81.5201	83.6025	80.5268	78.0451	80.3044	86.6345	80.8714
TD16	92.298	90.8188	92.318	92.6504	92.3188	92.4004	93.2385	92.4578
TD17	89.456	91.5548	84.0355	88.9888	89.7616	83.3083	81.2735	88.9318
TD18	86.0531	86.3599	88.3311	84.296	83.6648	92.7365	90.3629	91.4179
TD19	99.7541	96.3241	93.3774	100.012	91.432	100.087	92.98	92.7663
TD20	87.1054	92.027	88.7973	91.0025	87.8197	92.3687	86.4883	92.2823
Shoulderelevation
TD1	-98.0039	-98.9734	-101.367	-96.7966	-96.8172	-97.72	-103.132	-92.0392
TD2	-87.5494	-87.1163	-84.2987	-86.1144	-86.3322	-87.032	-87.1284	-86.5726
TD3	-95.0666	-100.152	-99.5104	-97.9007	-95.8849	-93.2072	-97.3744	-97.9955
TD4	-82.2791	-82.6908	-83.0572	-84.0481	-88.072	-89.3096	-86.3369	-87.4209
TD5	-87.6968	-88.6961	-83.5411	-90.2239	-83.7045	-87.7521	-89.829	-89.8869
TD6	-66.7861	-65.783	-67.264	-65.036	-65.483	-71.9381	-68.7673	-67.3852
TD7	-88.4253	-88.4932	-87.3061	-88.9553	-87.0137	-86.6133	-89.8789	-88.4613
TD8	-76.2231	-73.6286	-76.738	-75.4159	-75.3869	-76.7941	-76.6209	-78.5017
TD9	-90.1047	-88.9822	-91.7107	-90.4762	-90.8048	-94.6309	-88.8402	-92.6444
TD10	-98.2142	-95.6485	-100.002	-96.9001	-96.6455	-97.3673	-94.2203	-93.6668
TD11	-79.796	-83.1755	-81.7506	-84.8575	-81.5709	-85.2682	-84.536	-83.7557
TD12	-68.0675	-70.9677	-74.0011	-67.6167	-67.17	-74.874	-67.6243	-69.6555
TD13	-87.6771	-87.7994	-87.1794	-86.1587	-85.3349	-88.5038	-81.9368	-83.0607
TD14	-82.017	-80.4439	-79.7833	-81.1144	-79.4895	-80.3591	-85.6426	-81.6653
TD15	-88.5845	-84.0128	-85.8573	-81.5571	-85.25	-85.4172	-84.829	-89.3433
TD16	-96.7072	-94.4829	-96.2916	-95.7991	-93.988	-96.7008	-93.817	-96.5753
TD17	-75.3869	-76.9793	-76.6112	-77.0426	-77.3294	-78.3775	-75.1126	-79.63
TD18	-86.3208	-79.6298	-84.8603	-83.5636	-83.9171	-84.874	-82.2469	-87.721
TD19	-85.4965	-86.4007	-87.8415	-85.6399	-86.255	-84.0669	-84.7985	-84.4547
TD20	-83.9035	-77.6409	-79.553	-76.5445	-75.7365	-85.0976	-83.07	-81.9803
Shoulderrotation
TD1	-49.2582	-49.1495	-44.7693	-46.4652	-39.3722	-45.0203	-37.3965	-42.7205
TD2	-33.9058	-34.6252	-39.2403	-35.0548	-38.3629	-35.6317	-36.2706	-36.9005
TD3	-40.9519	-42.2029	-48.561	-47.9941	-48.4257	-42.7474	-45.1644	-46.8838
TD4	NAN	NAN	NAN	NAN	NAN	NAN	NAN	NAN
TD5	-21.276	-24.8833	-23.8721	-23.5267	-22.8077	-20.9381	-24.7088	-23.6958
TD6	-31.4843	-27.7079	-29.3159	-32.588	-32.6159	-33.804	-32.4021	-35.9958
TD7	-26.0835	-23.4102	-24.9729	-22.8568	-22.0601	-24.1856	-22.4657	-26.0736
TD8	-66.1472	-68.6049	-66.112	-70.3927	-65.8896	-71.3792	-72.6038	-72.1688
TD9	-57.9632	-60.1839	-58.6428	-56.5445	-58.1813	-56.2231	-60.606	-56.9052
TD10	-16.622	-20.5126	-21.4422	-19.8188	-22.8447	-24.4117	-22.8634	-23.6993
TD11	-23.4382	-18.8034	-17.6795	-28.0438	-26.147	-17.9051	-20.2474	-20.0813
TD12	-40.4006	-40.0982	-44.9036	-44.912	-41.7384	-40.4029	-40.7006	-40.4054
TD13	-47.6268	-47.0851	-43.0516	-50.1923	-47.1153	-52.3872	-48.1447	-50.5328
TD14	-41.9803	-38.6983	-44.5005	-42.8871	-41.3101	-41.4637	-42.3781	-41.8215
TD15	NAN	NAN	NAN	NAN	NAN	NAN	NAN	NAN
TD16	-23.1137	-25.9357	-20.6384	-22.6917	-23.669	-25.6825	-23.4856	-23.2941
TD17	-39.9544	-43.2458	-43.9061	-43.271	-39.4216	-40.6402	-36.4188	-38.771
TD18	-54.8906	-62.4825	-55.7752	-42.8614	-51.9521	-44.616	-58.366	-56.1635
TD19	-17.8801	-19.6159	-16.4852	-15.9468	-15.0654	-15.3655	-18.5594	-17.5485
TD20	-6.58064	-6.8028	-8.17964	-5.47308	-9.06075	-3.25231	-3.91564	-4.29615
Elbow flexion/extension
TD1	-0.353202	9.09221	8.07237	4.01667	-3.3014	12.4093	10.9953	-1.60964
TD2	15.5485	16.1018	18.9446	17.0454	16.9276	17.6026	18.196	17.5584
TD3	7.06505	7.61109	3.70642	12.82	10.6749	7.72348	2.93506	7.46506
TD4	-1.24869	6.49965	0.748779	12.2737	-10.102	-7.01272	11.9818	13.5715
TD5	0.482967	0.696396	4.51948	2.21055	5.65854	-1.52337	2.61003	7.93881
TD6	13.8193	13.6074	11.2862	13.9641	12.5663	8.95263	14.2104	14.5645
TD7	5.50594	8.26533	6.71981	5.13659	8.02435	7.14328	6.63524	7.7661
TD8	16.9128	13.5514	17.5426	15.0838	13.7369	19.2494	17.9763	18.8591
TD9	-5.64242	-7.94973	-1.05534	-1.34149	-1.47526	-9.34168	-7.72275	-3.93785
TD10	7.37825	-1.16144	13.4701	-2.3085	5.93028	-3.2752	-0.811437	5.62703
TD11	13.3796	11.7503	17.5708	8.07067	16.675	14.2385	17.6054	17.2323
TD12	35.7568	33.3318	37.941	43.0473	37.1107	37.5606	38.1735	30.0882
TD13	27.9936	28.8114	23.5086	24.1474	28.394	19.4854	25.3267	18.7199
TD14	13.4183	13.1506	22.1121	18.4155	20.1608	20.0739	13.7178	21.0446
TD15	32.4319	14.2681	20.823	28.144	25.0611	28.1933	22.6914	25.1745
TD16	29.6488	30.8008	31.8035	32.2843	34.6015	32.2968	29.6291	30.7438
TD17	13.6183	22.9251	16.5702	10.2957	20.5337	15.0462	22.2041	18.1498
TD18	23.4688	20.1295	17.0871	23.7455	21.9764	27.9503	18.8615	15.1551
TD19	9.56958	17.7514	14.1717	17.0681	15.859	8.73745	16.8191	20.621
TD20	10.7297	13.2975	6.06574	9.7932	8.25869	10.2126	4.72199	2.8654
Elbow pro/supination
TD1	130.577	139.875	142.11	133.552	136.034	139.076	137.36	142.305
TD2	103.079	103.868	108.408	101.119	105.916	107.198	102.931	103.881
TD3	153.817	153.052	158.23	154.986	159.314	157.916	156.632	157.404
TD4	125.022	137.457	122.642	125.141	128.229	119.157	135.465	134.396
TD5	90.5024	94.8627	95.9993	90.2913	92.4933	85.6166	90.1663	95.3808
TD6	119.003	113.582	122.258	117.09	122.123	120.115	125.078	120.316
TD7	106.794	104.317	105.937	109.466	109.336	105.751	110.616	107.249
TD8	156.771	158.505	163.542	161.233	159.216	163.401	159.5	167.606
TD9	134.44	136.876	135.496	133.794	137.307	135.651	135.244	139.285
TD10	101.036	104.322	99.6488	103.563	101.458	103.682	97.0224	103.282
TD11	89.5849	87.8726	87.1967	85.7225	89.331	85.7353	85.5589	88.9066
TD12	115.406	125.312	122.19	122.673	119.029	116.594	120.014	115.342
TD13	130.321	132.579	124.227	130.047	128.365	125.897	134.246	132.139
TD14	145.262	147.521	137.536	126.631	135.647	135.833	136.011	141.787
TD15	139.48	175.577	145.855	139.359	195.22	147.79	172.074	189.65
TD16	107.651	110.981	104.673	111.494	110.28	104.831	108.27	112.302
TD17	126.709	125.476	127.132	127.769	123.363	126.944	127.176	127.311
TD18	119.176	123.521	124.862	126.364	127.64	125.91	118.025	123.822
TD19	122.753	123.494	116.36	114.366	119.656	117.362	112.307	112.961
TD20	86.4694	84.6111	82.2808	87.2645	83.274	88.7381	79.9968	76.1783
Wrist flexion/extension
TD1	18.8277	14.4398	17.9923	20.2207	17.808	18.9062	13.5406	17.7778
TD2	15.1922	16.2861	15.876	15.3068	11.5163	18.572	14.3474	14.0177
TD3	14.85	9.78463	10.6768	5.05267	13.4862	12.1441	10.6803	6.96001
TD4	14.3327	12.5866	16.3401	13.8786	21.2125	16.8655	11.6619	18.7495
TD5	-15.6029	-20.8915	-14.9649	-11.366	-18.9273	-13.5707	-19.8811	-23.1374
TD6	-20.5349	-13.6671	-4.47555	-21.4269	-12.7199	-11.8621	-16.0246	-19.0412
TD7	-14.3511	-12.8092	-9.01381	-15.4038	-11.4509	-29.5224	-20.7701	-14.0854
TD8	16.4256	15.5529	21.8772	23.5259	18.1792	18.5021	23.2642	16.1031
TD9	16.805	17.2076	17.2723	12.7635	17.3657	14.7466	16.5469	13.5494
TD10	15.3077	20.7103	20.2853	13.6353	18.7481	18.4728	10.4964	19.2261
TD11	2.68025	15.6671	5.32028	12.1521	4.57278	12.8212	11.0355	0.128955
TD12	6.04539	5.21716	11.9473	14.1192	12.4025	10.1367	8.87005	6.71151
TD13	2.65459	0.099332	5.835	0.37587	6.92791	-1.88794	3.15983	6.2487
TD14	11.1316	1.50015	12.5517	10.1442	2.41791	14.518	6.83779	10.4028
TD15	14.2704	25.8236	14.6538	21.0604	18.4021	25.9141	22.7883	25.5274
TD16	10.1524	11.9927	8.42215	12.7701	12.7971	15.9798	6.80951	8.54991
TD17	21.1798	19.5352	15.4305	21.3335	21.519	17.0815	18.4243	20.2788
TD18	14.7746	9.01323	13.0125	9.94248	5.55676	9.68048	3.66034	10.2934
TD19	-7.52949	7.23909	4.0513	2.77639	4.12619	-0.437255	-3.35562	-1.64147
TD20	-3.06255	1.56934	-1.63857	-1.80792	-2.61273	0.503175	-1.54843	4.45828
Wrist deviation
TD1	-14.127	-9.89692	-5.29267	7.23058	-11.0206	-2.1951	-5.21884	-5.12581
TD2	-4.63024	-4.65695	-2.14667	-0.658603	-3.51861	0.6622	-6.07314	1.17204
TD3	-7.19511	-1.02867	-3.56132	-2.01813	-6.86512	-7.21799	-4.68012	-3.62416
TD4	8.97575	8.55011	8.84429	10.2293	-3.65244	0.635788	9.04592	4.56582
TD5	-2.64924	-4.12722	-3.25396	-4.23574	-0.318482	-1.84641	-1.93397	-1.69511
TD6	-6.09724	-5.96575	-7.22812	-0.420289	-7.92282	-6.29479	-5.80862	-9.25695
TD7	0.570651	-3.34439	-2.54615	-5.0631	-1.86819	-4.82366	-6.99651	-6.35545
TD8	-3.42681	-15.6695	0.549933	3.05676	-2.11654	1.99044	-2.9141	-0.136331
TD9	-1.56161	-2.93037	-0.354472	1.65479	5.17253	-0.59502	1.46546	1.99817
TD10	6.53886	5.89233	6.59804	6.83863	9.54414	6.34279	8.10901	9.25078
TD11	4.57769	4.33553	4.67949	6.22401	5.66381	4.255	3.74516	8.75334
TD12	-0.985195	5.4164	-3.83276	5.11225	2.46426	3.19261	5.13882	1.78355
TD13	19.3564	6.30646	16.5023	12.3749	10.9752	12.3738	22.2507	7.27619
TD14	0.522844	-4.40903	4.45695	-0.864346	-4.09721	-3.70223	1.43849	-1.00605
TD15	-5.16285	-4.14281	5.81999	5.32768	9.1515	4.63289	3.81824	-1.81779
TD16	2.75253	2.57625	6.1944	-1.86614	6.31167	5.45551	7.66507	-2.00733
TD17	3.1178	-2.51645	-4.10215	1.07846	-1.4541	-2.57352	-0.432952	3.95639
TD18	8.45295	3.98421	6.18687	-8.72403	12.0132	1.9206	5.92609	3.44896
TD19	6.75618	7.11037	5.62188	8.5745	4.68529	7.21549	4.00989	5.27796
TD20	2.61963	4.64359	-2.02057	2.71932	-5.51251	7.36511	-2.56942	-1.37483
Scapula pro/retraction
TD1	54.489	54.7655	59.4022	53.0828	57.9941	60.3057	58.9246	52.8701
TD2	44.9162	44.7201	45.2369	47.1501	45.4907	47.3133	43.8153	45.5319
TD3	47.5264	41.9428	45.0011	46.741	41.2136	43.2935	41.899	40.547
TD4	30.3412	31.6032	23.4443	25.9216	28.3985	27.2261	30.8369	26.2195
TD5	23.9249	26.8323	26.2051	25.8855	23.3348	20.4393	27.9668	22.7799
TD6	58.7539	57.6494	61.0631	64.242	57.7324	59.8859	59.8525	59.2548
TD7	44.2015	44.9226	44.9499	45.4447	44.9037	44.5235	46.2202	44.7454
TD8	57.9201	57.417	56.3059	55.2295	57.2851	56.1827	56.0539	58.3608
TD9	45.7562	49.7258	43.9674	48.3306	46.3968	48.3024	44.9601	51.0708
TD10	41.0427	38.2215	41.6255	42.9394	38.8916	38.7578	41.0715	40.308
TD11	46.8119	48.2256	47.1371	48.0012	49.1272	50.5765	50.3329	48.7003
TD12	43.3812	43.9987	46.3023	48.4317	43.9931	47.73	42.6163	47.4002
TD13	57.8391	57.846	53.5393	57.1007	54.9434	51.2655	54.1943	55.316
TD14	34.8917	33.0486	35.7955	35.1387	34.3052	34.6297	34.5286	38.1639
TD15	61.5003	63.0092	61.8835	62.1144	59.8539	61.9311	64.5043	61.3297
TD16	43.8668	43.0035	45.1488	43.1888	44.5217	44.5939	44.0685	43.1301
TD17	52.0932	52.3075	48.7138	48.9467	51.3967	50.3606	49.2749	51.4374
TD18	60.3912	60.3282	60.375	60.8689	60.3967	61.77	59.814	60.0053
TD19	65.6439	64.9077	64.5441	66.3143	66.046	63.5216	65.5076	65.2666
TD20	56.6125	55.9143	62.416	59.6505	60.0381	60.1386	62.4759	56.5634
Scapula rotation
TD1	-34.5968	-26.3742	-31.086	-33.1462	-30.1776	-33.6228	-33.6725	-33.0067
TD2	-17.4446	-17.8169	-16.1283	-15.7739	-20.1991	-13.9803	-19.1002	-18.6641
TD3	-13.9994	-19.1657	-18.8083	-15.3813	-21.3531	-15.3481	-19.1099	-13.9281
TD4	-23.2604	-38.8768	-43.2063	-30.568	-26.3867	-35.0471	-25.1651	-27.1408
TD5	-13.4489	-11.5723	-11.517	-11.1286	-10.1111	-9.94616	-10.3943	-13.9797
TD6	-5.9627	-4.66328	-2.9552	-6.01741	-5.69233	-3.14805	-4.78707	-2.12948
TD7	-8.29082	-6.07434	-9.66088	-7.65722	-7.23956	-6.72553	-6.73446	-7.40331
TD8	-11.8494	-14.5912	-17.8101	-14.3383	-13.2775	-14.2404	-14.1379	-13.5361
TD9	-11.6449	-12.8084	-11.971	-9.70232	-10.3908	-11.8096	-11.2806	-11.9236
TD10	-39.3494	-38.5449	-36.5177	-35.3621	-33.4026	-36.7445	-34.3702	-38.6026
TD11	-27.8747	-30.6365	-27.3873	-29.2262	-31.6426	-29.3929	-25.7887	-28.8638
TD12	-29.7313	-25.2147	-29.0086	-24.8534	-28.127	-28.2751	-29.8708	-27.498
TD13	-43.2398	-45.8126	-46.2423	-46.2429	-42.3519	-42.8919	-43.4626	-40.251
TD14	-5.57811	-8.9585	-5.81855	-6.00119	-5.32717	-3.93112	-5.4992	-5.84098
TD15	-3.59617	-8.84941	-11.1566	-6.6577	-10.3504	-7.21483	-10.5121	-8.64541
TD16	-26.198	-21.8734	-19.3703	-21.5874	-20.3812	-20.8155	-21.3392	-21.8838
TD17	2.21939	1.56653	3.68976	3.18466	3.99915	3.63427	2.72677	2.67152
TD18	-17.8164	-13.7223	-19.0728	-12.802	-16.1997	-20.228	-19.2899	-15.9502
TD19	-2.00377	0.53431	-2.48628	-0.149571	-3.36502	0.43711	-1.33755	-0.84284
TD20	6.73275	7.51633	6.1419	5.82664	8.98129	7.98407	9.82653	5.30812
Scapular tilting
TD1	-11.4137	-10.5826	-10.6661	-10.9962	-13.8413	-11.4259	-10.8912	-9.7933
TD2	-11.6809	-11.866	-11.7932	-8.56952	-11.1396	-12.3782	-13.4294	-10.6547
TD3	0.363008	0.861154	1.46827	0.84256	0.696761	1.54128	0.103208	-0.840409
TD4	-4.03044	-3.82645	0.447777	-2.38518	-0.391114	-4.72672	-1.57993	2.17619
TD5	1.05907	11.7146	2.81184	11.2782	-1.59834	9.75963	7.49977	10.4163
TD6	-16.7379	-20.8906	-20.3524	-15.7595	-17.4969	-13.8689	-18.4079	-15.7994
TD7	3.30406	5.42856	0.22737	6.75411	2.94961	3.8627	3.10763	3.47729
TD8	0.116013	0.939268	0.174224	0.244196	-4.27228	-0.72046	2.93349	1.22386
TD9	-14.7894	-13.5734	-12.8974	-12.054	-10.519	-12.726	-11.939	-16.3709
TD10	7.24789	8.21563	8.11345	8.56096	7.61611	8.53122	8.84475	7.98879
TD11	-4.96001	-8.35618	-6.29864	-8.46606	-9.55931	-9.63916	-8.99591	-10.3316
TD12	5.32991	2.07325	1.07083	5.70107	0.388681	2.34053	2.4656	3.97718
TD13	-6.187	0.0560002	-4.23652	0.340667	-2.91703	-3.09445	-1.80133	-6.18949
TD14	2.87878	-6.32473	4.33038	0.908597	-0.618245	1.10541	3.12981	0.174348
TD15	-5.40356	-7.29882	-5.87598	-9.5524	-5.24272	-7.23866	-5.86851	-5.42077
TD16	31.7131	32.8059	30.4882	33.3924	31.2206	34.6977	31.3844	30.2669
TD17	-0.566702	1.82493	2.78727	3.07649	1.80695	-0.0362371	-0.195023	-0.953187
TD18	4.58716	2.32072	1.35254	4.318	7.79077	7.69086	6.91087	7.39365
TD19	-27.2468	-26.9534	-26.3618	-27.1012	-27.5867	-26.4341	-25.3597	-27.6252
TD20	8.81432	7.53384	7.76632	5.46098	5.40015	8.36805	5.69309	6.65197
Trunk flexion/extension
TD1	-2.77148	-2.10831	-2.50925	-2.26335	-3.4027	-1.30468	-2.79532	-4.95305
TD2	-4.62579	-3.84139	-3.6545	-5.43734	-6.40789	-5.64985	-5.43467	-6.13067
TD3	3.97954	2.67464	-0.577691	0.779697	1.06708	-1.93192	1.15881	1.12767
TD4	-12.8882	-11.2981	-14.3412	-11.7352	-13.4144	-11.7804	-15.5391	-11.2071
TD5	5.7932	1.58013	1.94859	0.138286	4.71913	3.71936	5.59048	0.271467
TD6	-7.18094	-8.2606	1.37742	0.355585	-6.76294	-0.796177	-6.46332	1.66211
TD7	0.964526	0.568756	1.07006	1.20065	1.54481	1.28015	1.56354	-3.86944
TD8	-8.50587	-6.14339	-8.97456	-4.82935	-5.59461	-4.29215	-8.95393	-4.20765
TD9	5.69352	5.27525	-1.98694	-2.54519	4.93155	2.9262	2.47449	-2.19814
TD10	4.90496	5.14504	4.08768	6.72158	5.95442	5.39618	5.20563	3.34385
TD11	-3.8487	-4.3703	-8.98036	-6.45778	-6.66947	-7.35185	-6.97566	-7.33954
TD12	-5.68706	-7.98725	-9.35196	-6.80263	-7.64174	-8.75802	-8.34453	-7.39738
TD13	-5.96215	-6.38372	-7.61173	-4.82829	-5.45864	-6.93718	-4.28784	-5.95282
TD14	-3.37153	-5.0873	-4.09719	-5.47726	-7.76574	-7.44895	-5.15031	-3.89247
TD15	-5.14752	-6.68343	0.500458	-2.06799	-0.427665	-7.25939	-5.7132	-6.47535
TD16	1.4246	0.795849	2.03318	0.257085	-0.258519	0.336742	1.06605	0.745577
TD17	-3.57103	-4.81452	-6.1572	-2.97185	-5.25587	-5.92524	-4.96421	-4.02573
TD18	-11.7633	-13.5006	-13.3359	-10.1777	-14.7394	-12.2647	-16.6469	-12.2955
TD19	-1.18604	-3.57671	-0.601767	-1.51927	-2.47579	-1.02223	-2.06143	-3.57063
TD20	-5.55137	-1.56719	-6.22335	-5.24128	-2.47394	-6.39419	-4.60497	-4.49468
Trunk lateral flexion
TD1	13.3362	10.8693	13.5495	14.2661	3.22513	13.1999	3.63167	14.6201
TD2	6.81896	5.92946	7.31696	5.60841	5.54962	6.03922	4.59926	4.92917
TD3	4.48023	2.93125	2.70855	4.24898	4.21398	2.11087	4.15728	3.68599
TD4	-2.46889	-5.27887	-3.17419	-8.30178	-5.20385	-1.12722	-0.819949	-4.87223
TD5	-11.0898	-6.91997	-11.0254	-12.8472	-9.23699	-6.84544	-8.79795	-9.5573
TD6	-4.35687	-1.52165	-5.41881	-4.89021	-6.32593	-0.179688	-2.04776	-1.98271
TD7	-4.28872	-5.38767	-5.55834	-4.99361	-4.02877	-4.99084	-5.51085	-4.9815
TD8	-1.60747	-1.23881	-1.14846	-0.239149	-0.590128	-1.21224	-0.257454	-1.99499
TD9	4.32913	4.28484	5.44703	5.46634	5.24303	3.61993	5.1667	5.13326
TD10	-9.8684	-7.83235	-8.23179	-7.07144	-8.09174	-6.32158	-7.49541	-8.95196
TD11	3.73115	8.26355	0.36647	7.3576	6.74498	2.24189	2.34915	7.96826
TD12	3.43666	5.67198	3.4119	2.96518	1.53202	1.82696	1.58479	-0.641366
TD13	3.6911	3.02159	2.29403	4.96613	3.29713	4.13119	5.01803	3.78334
TD14	0.515937	0.626474	2.20962	1.63427	0.181834	0.0825628	1.64166	0.119135
TD15	-3.98232	-2.61503	-1.89275	-1.54609	-1.66958	-2.79943	-2.59907	-2.56968
TD16	-2.97906	-3.34355	-3.39269	-3.18265	-6.13569	-5.74817	-3.20143	-4.16846
TD17	1.40219	2.61131	5.88562	8.28365	0.511204	6.77056	1.4066	0.765761
TD18	0.00998699	6.85027	-9.57578	0.928304	-7.82892	4.04005	-7.43863	1.32274
TD19	-4.15876	-3.64382	-3.71114	-3.18324	-3.95204	-3.42671	-4.06281	-3.27275
TD20	-0.0979495	-7.13231	-5.62043	-8.15892	-8.26041	0.0316639	-7.87528	-0.892917
Trunk axial rotation
TD1	-3.48899	-1.69074	-3.66542	-2.56388	1.69968	-1.39714	-2.20703	1.49024
TD2	13.471	9.00197	10.5381	12.2983	10.7063	6.76524	12.1434	8.92126
TD3	7.82689	7.26342	4.43121	8.58405	4.05118	5.3907	6.68294	10.6331
TD4	11.075	13.9487	15.2998	14.1047	8.85244	11.9518	11.8417	13.9792
TD5	16.0459	15.7268	17.2546	15.9706	15.525	13.6289	16.0795	14.98
TD6	12.665	14.4989	16.3641	14.6614	12.3838	16.1053	13.8344	12.4677
TD7	11.3008	8.78826	9.44467	8.19727	9.03748	7.29572	7.59817	7.7295
TD8	6.6031	5.90222	3.55859	5.56933	3.53909	10.7793	8.08252	5.94935
TD9	9.43979	8.80421	7.01451	8.80126	5.71282	7.40507	6.8762	7.1609
TD10	17.7364	14.5389	16.9469	14.915	21.1835	13.8887	13.0553	16.1266
TD11	11.0572	13.2335	11.8926	13.1122	13.2986	11.895	15.5919	12.0946
TD12	8.38298	6.22899	3.21865	4.78002	3.13887	2.79342	2.14258	4.00812
TD13	1.96287	0.186005	0.957089	-1.1567	0.14965	1.92527	-0.15104	1.59457
TD14	9.98057	13.6495	13.0106	13.8006	15.0764	14.7747	14.7572	13.511
TD15	7.22971	-1.81959	2.43557	9.70852	-2.49469	-3.24272	10.7519	-0.93706
TD16	0.650191	4.09929	2.56605	5.63725	5.24061	4.38629	4.42146	3.64355
TD17	5.02308	0.811476	0.872705	4.27801	2.80533	2.80391	0.913676	4.45127
TD18	7.15108	1.83505	4.24393	4.65516	2.80116	6.85491	9.04101	2.03076
TD19	3.02868	6.78008	0.0265797	5.48497	6.18665	4.06355	4.03795	0.652548
TD20	7.51104	6.32003	8.50636	3.3729	8.52907	3.48691	4.44276	6.78403
NAN = Incorrect values due to marker occlusion

## Sheet: DCP_JAPTA_RGV
Elevationplane
DCP1	100.042	95.4958	99.0388	99.4585	95.6306	99.7994	101.992	102.562
DCP2	72.9921	77.3105	80.9352	75.5285	79.6236	79.044	80.9785	78.0593
DCP3	NAN	NAN	NAN	NAN	NAN	NAN	NAN	NAN
DCP4	71.4126	70.2975	66.6171	70.9133	69.5332	67.26	72.4932	72.5024
DCP5	93.5363	74.8199	72.3104	100.233	87.4088	100.972	89.2503	85.9026
DCP6	102.416	99.4298	97.3069	96.3565	104.797	97.617	102.068	98.6784
DCP7	87.4185	88.4607	91.5001	90.224	93.7017	86.9608	93.5972	93.96
DCP8	79.4635	73.3327	76.956	72.0918	74.8751	77.1873	80.0364	80.338
DCP9	59.3959	44.3627	52.3487	68.1091	46.7745	70.524	50.9848	59.8957
DCP10	83.5862	88.1504	87.5569	84.244	88.7293	82.3855	87.7628	75.3023
DCP11	110.529	107.298	108.774	111.54	107.248	108.732	111.263	111.267
DCP12	NAN	NAN	NAN	NAN	NAN	NAN	NAN	NAN
DCP13	81.075	78.067	79.472	97.1559	82.4265	105.722	73.2868	82.2663
DCP14	66.6687	67.9338	70.1114	69.8033	69.6217	69.3857	64.702	70.5419
DCP15	73.7379	75.4016	71.7409	73.9233	72.4738	77.4272	75.7572	71.0527
DCP16	86.4594	89.2295	81.0705	84.646	86.8263	83.6081	80.0401	88.9623
DCP17	68.2331	59.9718	80.7965	62.1362	69.588	73.633	74.4254	72.4162
DCP18	73.7863	78.7043	82.8055	67.7597	73.3698	84.3423	83.0544	92.2058
Shoulderelevation
DCP1	-88.885	-89.5259	-88.9254	-93.1437	-89.0616	-86.4462	-86.7872	-91.1629
DCP2	-105.116	-102.892	-104.538	-102.455	-103.707	-105.937	-102.36	-105.364
DCP3	-85.0564	-88.492	-79.6558	-85.5015	-90.4431	-85.3856	-88.2617	-90.0682
DCP4	-76.3691	-75.8999	-76.2021	-71.6736	-73.4638	-78.9016	-78.5473	-67.8746
DCP5	-64.5998	-69.0536	-65.2765	-71.6272	-68.9102	-74.0806	-72.1119	-67.7907
DCP6	-86.3374	-83.1239	-83.6074	-82.7583	-87.0774	-80.5153	-86.8297	-84.6592
DCP7	-76.0233	-80.5796	-68.2137	-79.0308	-78.7025	-76.332	-78.8179	-82.1253
DCP8	-87.4325	-88.0639	-90.2354	-79.1141	-90.6439	-83.1141	-85.349	-88.2295
DCP9	-69.814	-75.0071	-69.3644	-82.6329	-75.5559	-68.6538	-78.403	-73.7533
DCP10	-97.6016	-95.0466	-95.89	-97.1713	-96.6355	-96.6562	-94.5157	-92.971
DCP11	-84.1943	-84.2202	-79.2477	-83.3091	-80.3915	-81.5107	-84.1657	-82.8167
DCP12	-66.9503	-70.7054	-69.6144	-68.0211	-69.7183	-70.6093	-70.8885	-66.909
DCP13	-67.3074	-60.5984	-64.0353	-56.5935	-60.3389	-54.4676	-57.4436	-63.8104
DCP14	-90.3181	-91.9286	-83.6351	-92.2748	-99.6613	-89.4718	-92.9401	-93.6354
DCP15	-84.3236	-79.8572	-88.5642	-92.3943	-88.8263	-80.3574	-82.8368	-81.9933
DCP16	-55.9213	-69.3359	-60.5844	-56.7825	-62.8303	-52.4811	-62.5581	-64.8424
DCP17	-76.216	-68.9261	-73.1695	-69.1776	-73.5948	-83.4316	-74.6104	-69.4978
DCP18	-79.4178	-86.1839	-81.5214	-80.576	-81.3485	-83.1197	-87.5141	-86.9728
Shoulderrotation
DCP1	-62.9158	-62.0042	-66.1106	-65.798	-67.7779	-62.3315	-63.7258	-65.3549
DCP2	-69.0343	-70.2271	-71.3864	-68.5997	-69.0851	-70.0708	-68.778	-70.1623
DCP3	NAN	NAN	NAN	NAN	NAN	NAN	NAN	NAN
DCP4	-60.3152	-61.8626	-61.7343	-61.2149	-61.0585	-60.8442	-65.9458	-66.4517
DCP5	-54.8531	-40.0826	-60.119	-48.6866	-44.5541	-54.0877	-59.4569	-58.0261
DCP6	-84.4945	-81.6093	-77.7919	-85.5764	-84.937	-90.2864	-87.3399	-82.9226
DCP7	-83.6096	-83.461	-87.3438	-88.8047	-77.8556	-90.5802	-91.2088	-78.5385
DCP8	-47.0693	-47.2994	-49.2078	-51.5952	-49.8776	-51.8798	-48.2117	-47.3685
DCP9	-5.21917	-11.8993	-11.654	-8.58523	-11.5788	-9.71823	-3.97027	-11.7273
DCP10	-82.973	-81.9366	-84.4613	-82.2447	-85.0575	-84.4698	-77.9644	-74.9857
DCP11	NAN	NAN	NAN	NAN	NAN	NAN	NAN	NAN
DCP12	-67.7012	295.521	-58.7724	-66.5199	-62.5713	-66.7391	295.988	294.919
DCP13	-59.3866	-49.5906	-57.4624	-48.7452	-49.2099	-60.6761	-44.9165	-44.504
DCP14	-60.8615	-73.6889	-68.3802	-62.0531	-65.0126	-66.8622	-66.4213	-66.7654
DCP15	-63.1156	-68.3531	-70.395	-66.3219	-69.6462	-62.6494	-63.729	-63.9529
DCP16	-38.561	-37.8439	-47.4322	-50.0204	-40.8337	-53.9004	-47.8541	-49.3798
DCP17	-52.3665	-43.8889	-58.9997	-56.6245	-47.8306	-47.9976	-47.709	-41.4774
DCP18	-57.5047	-54.7609	-59.3504	-65.8102	-55.9747	-76.9131	-58.1088	-65.4073
Elbow flexion/extension
DCP1	11.296	12.6673	9.9005	8.56691	10.1372	10.3766	10.3302	10.8318
DCP2	5.08166	6.4752	6.64646	6.3911	3.96646	4.48567	7.91967	6.96139
DCP3	43.8173	55.6666	58.0552	35.2794	43.4902	50.8332	40.2158	30.0129
DCP4	36.3466	34.9858	29.7505	34.7353	37.2347	33.3443	32.1773	43.9703
DCP5	46.3581	46.814	13.1847	21.7223	45.4776	34.884	15.839	16.0135
DCP6	54.6823	48.4791	45.123	44.3049	58.1446	45.3307	46.0569	50.1034
DCP7	25.9937	51.3419	22.9858	26.5509	19.2595	56.489	31.9051	43.3308
DCP8	44.0922	39.5776	41.1487	40.76	37.5782	38.1157	33.6312	37.3678
DCP9	61.2814	50.9804	35.6046	66.8477	48.7484	44.1728	58.4131	51.9116
DCP10	23.8102	23.995	19.2491	23.3923	28.7832	20.699	22.1637	26.3491
DCP11	35.1159	36.1244	36.6921	35.8174	34.1997	33.1195	34.9815	40.734
DCP12	63.1347	64.8453	60.4787	71.9285	61.4965	73.3075	54.3504	53.8066
DCP13	60.2145	41.2096	48.8351	47.7934	52.5867	53.1871	48.1034	47.5602
DCP14	38.1032	33.5667	40.887	42.9756	36.9083	35.5094	39.0048	38.152
DCP15	75.016	70.132	66.1668	61.2445	76.8097	68.0394	49.2037	83.714
DCP16	49.5673	55.5267	42.6833	42.1626	47.8502	37.1635	40.2086	35.4047
DCP17	45.4533	50.8173	34.0573	43.9368	57.299	52.8497	51.603	56.4706
DCP18	52.7314	51.9597	60.8831	49.9359	47.9309	51.1245	47.1562	46.7421
Elbow pro/supination
DCP1	95.3054	102.577	101.439	104.703	98.5898	103.789	104.18	103.213
DCP2	136.396	139.509	138.324	135.988	133.783	137.5	136.854	137.171
DCP3	110.703	107.9	99.521	106.382	102.16	105.369	104.771	119.502
DCP4	99.631	97.4443	98.8056	99.2559	98.1024	99.6333	91.2822	103.342
DCP5	83.4953	113.223	98.8127	121.481	111.038	117.222	113.024	105.857
DCP6	106.72	111.008	110.199	113.611	114.935	110.052	103.624	111
DCP7	133.105	112.357	119.376	100.941	121.834	111.137	121.247	134.777
DCP8	75.5609	74.7822	83.1812	76.7334	76.7154	81.9931	81.1942	87.0386
DCP9	183.583	154.782	177.433	168.756	176.615	174.318	185.237	179.909
DCP10	102.87	108.21	99.5464	110.186	106.67	111.498	101.19	103.14
DCP11	121.264	125.564	124.692	119.111	120.623	121.434	120.226	122.231
DCP12	162.335	167.465	164.468	174.043	152.781	164.467	162.949	162.839
DCP13	125.62	126.613	124.582	120.47	126.497	121.028	118.043	123.43
DCP14	98.8579	90.7389	104.702	95.7579	95.2579	93.4877	98.4591	96.9064
DCP15	117.272	126.639	128.783	122.184	126.061	132.375	121.028	112.863
DCP16	108.508	86.727	108.829	93.3186	98.4283	117.15	107.452	97.9896
DCP17	52.4967	52.4262	73.3286	68.3757	83.9307	78.2668	66.2456	58.9515
DCP18	96.5218	119.598	112.945	122.255	133.951	111.463	114.022	115.041
Wrist flexion/extension
DCP1	-14.8404	-4.8675	-14.0424	-13.1356	-10.826	-9.66621	-20.0617	-11.41
DCP2	-32.0649	-34.0231	-35.3662	-30.4065	-37.7638	-39.899	-33.5449	-38.8682
DCP3	17.6602	4.31589	38.034	3.89954	8.27404	35.2822	17.7335	17.3698
DCP4	-19.4172	-10.0453	9.78164	0.978497	-7.42976	-34.373	-15.7041	-9.24916
DCP5	-4.23014	5.3643	27.1753	59.3114	-7.96172	-0.624583	9.84134	52.212
DCP6	-16.2408	-20.6937	-9.65056	-10.5847	-15.3972	-12.3251	-11.2192	-14.1787
DCP7	-26.0047	-35.1368	-12.6991	-29.1807	-1.00643	17.8142	-25.8944	-40.8483
DCP8	-13.7064	-27.5128	-27.0536	-7.66154	-24.1416	-16.8895	-24.7659	-13.8747
DCP9	53.1798	57.2769	44.1353	55.7274	58.3342	24.9334	42.148	40.0257
DCP10	-23.7089	-24.7189	-15.786	-24.0405	-22.9879	-15.9813	-19.6328	-13.7176
DCP11	-21.5635	-19.4247	-18.044	-19.3139	-23.0413	-21.9176	-23.623	-18.1131
DCP12	-9.80905	-0.707981	-5.89653	-12.7612	-15.329	-9.24633	-6.47569	-16.6786
DCP13	-19.9609	-23.167	-16.1818	-24.7055	-21.674	-35.8185	-23.1631	-17.2043
DCP14	-65.3885	-59.7379	-62.2164	-56.512	-58.5179	-56.9747	-52.0793	-55.5087
DCP15	-21.1993	-8.48264	-18.9547	-19.14	-7.46987	-20.3555	-26.6574	-19.0182
DCP16	28.3193	3.78922	10.1805	5.05163	5.66668	-3.06767	8.33681	-4.96314
DCP17	-30.7333	-24.6973	-21.4486	-32.2378	-32.6222	-3.40375	-35.7912	-22.6598
DCP18	12.7214	21.128	13.8124	5.33063	9.56822	18.6598	-3.44428	5.9005
Wrist deviation
DCP1	-10.2945	-10.415	-9.96821	-12.3784	-12.1117	-7.43814	-11.3078	-9.12337
DCP2	-6.70784	-2.46827	-3.92318	-5.83248	-1.86681	-2.26474	-3.6847	-0.406734
DCP3	-11.768	-19.1703	-12.8363	-12.1619	-12.974	-18.0245	-17.0962	-15.3147
DCP4	10.2886	10.1414	22.261	9.24525	10.3281	15.2857	18.4377	13.0347
DCP5	-22.1461	-15.1142	-62.6155	-60.002	-58.0402	-55.9006	-24.9537	-52.0369
DCP6	1.73373	-5.42366	-5.93645	0.880214	-6.27932	-3.28632	-1.88968	-6.89389
DCP7	-3.35951	-8.75441	2.83464	-4.68977	-7.87684	-12.2813	-9.2551	2.71915
DCP8	6.04365	1.33846	-1.80422	11.1225	8.26028	-5.50939	2.92435	7.80217
DCP9	28.1381	26.8676	23.2025	19.5091	11.5425	19.8408	23.1514	25.1028
DCP10	0.722362	4.28965	1.97372	0.00789925	4.16448	-1.40329	1.27834	0.594096
DCP11	-9.94759	-8.41955	-13.3216	-10.9785	-11.1351	-11.2995	-10.4089	-16.4592
DCP12	8.17704	11.8531	9.91057	9.03306	8.95528	12.057	5.61163	8.08724
DCP13	-10.7579	-12.1138	-2.48339	-2.86948	-10.3387	-12.9317	-9.68328	-13.045
DCP14	17.1969	16.8473	22.1879	19.6296	18.1928	19.2267	18.182	15.6089
DCP15	4.30033	12.0085	18.6776	10.2441	12.803	11.867	12.4691	15.4024
DCP16	-7.56028	-7.99328	-15.1808	-4.11315	1.41269	11.9944	6.94846	-19.2909
DCP17	-12.2084	-8.33133	-12.3378	-12.9126	-11.139	-13.324	-9.92939	-10.8544
DCP18	-17.9853	-13.8313	-16.3839	-30.6087	-10.6617	-9.37361	-21.3993	-16.8428
Scapula pro/retraction
DCP1	43.9557	42.9803	45.6641	47.9944	44.5089	44.6874	42.2871	47.2832
DCP2	52.7064	53.0784	50.5135	50.1152	51.5907	52.5454	50.408	51.1493
DCP3	42.9736	42.7593	34.8839	42.9845	42.0485	44.4551	45.1647	45.222
DCP4	49.3962	49.1214	48.9286	49.1785	47.4501	41.5073	46.2766	42.6787
DCP5	39.798	41.4381	38.6945	46.2362	43.7722	40.1646	41.6591	41.6247
DCP6	73.5915	71.6374	66.383	68.8736	68.9987	68.1907	65.3471	69.0181
DCP7	43.2974	51.0415	44.2926	43.6274	51.3674	42.884	44.3913	42.6699
DCP8	49.9704	44.4545	43.5773	49.8033	46.821	44.1116	48.9462	50.9734
DCP9	34.3428	27.3562	30.3372	36.9385	39.4195	28.1933	25.1754	32.8912
DCP10	35.0402	32.2931	37.5238	35.9407	38.4552	38.799	39.5003	40.2356
DCP11	46.2245	47.2254	45.524	47.9452	47.7614	48.4535	46.9139	45.9143
DCP12	39.2781	40.3828	39.875	41.3543	40.9686	41.2608	41.2177	43.6377
DCP13	39.0073	31.8379	45.2999	34.791	21.1543	31.2619	34.1359	31.1519
DCP14	47.9621	46.8608	52.5308	54.0364	48.4197	47.3602	48.0929	51.2059
DCP15	31.485	28.5737	25.9409	31.3509	29.1873	30.8284	30.3499	32.5251
DCP16	30.6865	35.9244	34.937	30.7596	29.6664	38.181	29.8713	36.3565
DCP17	39.4429	45.6891	37.5331	39.8986	41.528	43.791	40.2841	45.4107
DCP18	52.2571	51.3946	51.4854	51.5716	56.2603	49.1809	53.3463	61.9497
Scapula rotation
DCP1	-25.3519	-28.8469	-25.4686	-24.025	-25.6566	-25.8506	-23.1858	-25.4138
DCP2	-9.58545	-4.40356	-9.23058	-7.12664	-5.15414	-5.78914	-4.08349	-8.00257
DCP3	-8.91488	0.495637	-0.626671	-9.09278	-1.26212	1.84467	-10.3708	-4.0236
DCP4	11.1639	10.4298	8.45666	8.51389	10.387	10.9225	8.40807	10.2132
DCP5	-6.96157	0.790401	-11.1853	1.92541	-6.11672	7.65295	1.54827	7.22461
DCP6	-15.3592	-9.3267	-14.7332	-15.0592	-14.199	-12.5646	-17.9762	-14.0248
DCP7	2.17065	3.46717	-5.91467	-8.51136	-5.74857	-0.0572734	-5.95522	-15.1866
DCP8	-15.3864	-1.37764	-17.0237	-1.40985	1.05784	-14.7413	-11.3895	-3.28382
DCP9	-57.6337	-50.8914	-45.3323	-52.9571	-58.5413	-50.2319	-51.4924	-48.6855
DCP10	-1.17873	-2.81259	-0.396364	-2.56834	-2.62307	-1.38124	-0.879483	-3.57707
DCP11	-23.3742	-24.7061	-26.8963	-23.8928	-26.0561	-26.5032	-23.5217	-20.8712
DCP12	-4.25595	-5.3396	-5.30241	-5.07796	-5.6181	-5.26687	-4.88551	-7.35502
DCP13	-55.5743	-44.7484	-57.9957	-57.7316	-55.9722	-53.4697	-61.1938	-61.0459
DCP14	-9.1818	-4.52796	-5.67492	-3.87487	-7.0564	-7.23322	-8.98253	-7.98963
DCP15	-5.1259	-4.31692	-6.65717	0.915191	0.0560806	-9.11845	-8.11321	-4.88885
DCP16	8.04513	6.8492	13.6778	-4.17822	8.54006	13.3085	9.87584	7.6719
DCP17	-5.03496	-7.8805	-1.67614	0.338443	-3.979	-0.83495	1.92527	-0.715623
DCP18	-10.7015	-2.94577	-5.3872	-3.69986	-8.86203	-11.3181	-10.3586	-5.04813
Scapular tilting
DCP1	-18.9115	-18.5856	-18.2532	-18.5039	-19.0666	-17.2117	-16.9924	-20.3077
DCP2	5.56947	8.8743	7.61316	4.36254	6.12954	5.55182	6.8907	7.89387
DCP3	-11.9466	-14.657	-12.6803	-9.06971	-12.5478	-14.5175	-15.1434	-8.39468
DCP4	49.2323	46.8788	38.7031	42.1157	49.2085	50.0051	46.2039	47.5246
DCP5	-14.5947	-10.6727	-13.4888	-14.3644	-10.2429	-13.4157	-12.8508	-9.43186
DCP6	0.801527	-0.225507	5.43969	3.41049	1.82218	7.95515	1.90393	5.63981
DCP7	6.49076	3.14501	8.37399	1.23496	0.388638	8.26995	9.22134	0.48003
DCP8	-2.46537	-4.90425	-3.42184	-3.16183	-3.99886	-2.16081	-8.18801	-5.31513
DCP9	-4.09108	-17.6074	-4.30291	-13.047	-12.9771	-5.71491	-3.14989	-5.0908
DCP10	10.0101	9.86647	13.3831	11.107	9.18377	13.0254	14.2341	10.7624
DCP11	12.9173	10.7743	13.4562	10.9566	12.3593	10.67	13.277	14.3003
DCP12	8.8018	7.02271	8.32671	9.1576	7.89036	8.27429	7.73833	8.86648
DCP13	-24.7738	-21.5138	-15.638	-18.1635	-18.4893	-24.5076	-10.0937	4.54843
DCP14	1.7568	3.54343	3.39016	-0.272093	7.01051	-0.823279	1.82885	4.29778
DCP15	-4.79653	-4.89304	-5.13042	-1.09934	-3.45075	-2.13062	-3.66251	-0.89838
DCP16	-20.5037	-12.6272	-10.2389	-20.2822	-21.9364	-20.9341	-21.89	-21.2472
DCP17	-7.63563	-0.11829	-1.98398	-1.12825	-0.0177069	2.87232	-0.823284	1.52014
DCP18	3.42003	-0.551219	-6.55269	4.30887	-2.99899	2.43632	1.08002	0.362857
Trunk flexion/extension
DCP1	0.532976	4.64823	0.732197	3.0074	0.488988	1.781	5.06641	3.31425
DCP2	11.3667	11.3386	9.94667	6.17444	14.6561	13.6032	11.855	6.47541
DCP3	3.55038	5.83963	4.21427	0.248657	4.89071	-0.643665	7.64282	1.0653
DCP4	17.6755	13.7487	1.35413	17.6068	17.4391	12.1743	8.65638	14.813
DCP5	0.506245	-0.750636	0.0531252	0.34588	0.437107	1.81838	-0.31817	0.825284
DCP6	3.01591	14.9848	1.34827	7.34825	15.7642	7.56094	2.23843	16.5914
DCP7	-7.67708	-6.12268	-5.63858	-8.38748	-8.55799	-5.82352	-6.36537	-5.38341
DCP8	-1.97801	2.2181	-3.63287	-7.45136	5.36326	8.39317	4.38523	1.3478
DCP9	-0.776701	-5.59201	1.42149	-2.11975	-3.42477	-1.35486	-1.30261	0.722266
DCP10	-10.7138	-10.5584	-9.90892	-9.08089	-8.27251	-6.44339	-10.1278	-10.4879
DCP11	-19.7787	-19.5078	-15.3353	-21.4833	-20.2693	-19.4125	-20.9069	-21.2175
DCP12	-3.91631	-4.34954	2.27195	-2.52885	-5.00889	-5.78277	-3.86869	-0.507712
DCP13	-24.4681	-26.4796	-20.7601	-25.8485	-12.633	-23.7314	-19.7905	-24.4537
DCP14	-2.61807	-6.90001	-8.0358	-10.8002	-8.02263	-9.60759	-11.1375	-9.68013
DCP15	4.73636	1.95246	-1.24916	9.26896	10.782	-1.48831	-2.37229	9.89596
DCP16	-0.609259	-1.70183	3.03958	-5.39449	-7.64123	-5.93489	-12.4493	-4.36892
DCP17	6.2623	7.49771	9.25055	4.04596	11.6952	9.35722	12.2594	6.81891
DCP18	11.9954	23.1633	3.70255	5.26546	4.48007	7.56443	16.884	3.80214
Trunk lateral flexion
DCP1	-7.28124	-5.95453	-10.7095	-11.1407	-10.6551	-4.2362	-9.2232	-8.13998
DCP2	1.32324	2.39208	-0.510124	0.675803	3.28472	3.00587	2.08316	1.32628
DCP3	2.54528	-3.90606	-16.031	4.54388	-12.5654	-14.5705	-15.8847	7.80056
DCP4	9.76665	11.9905	9.60742	15.0314	7.15963	0.82479	12.6356	13.0231
DCP5	-13.2392	-12.9175	-9.35919	-14.6116	-15.6823	-7.59238	-16.7433	-11.709
DCP6	5.80451	4.63718	4.1181	6.50831	5.01725	4.14199	3.2164	4.65133
DCP7	-17.9962	-15.3417	-15.4831	-18.3448	-17.3528	-16.3718	-13.6268	-20.9942
DCP8	-6.54856	-4.90922	-5.91459	0.722133	-3.52007	-4.3779	-4.11793	-3.08831
DCP9	0.56807	2.34704	5.52525	-2.8541	4.52341	3.38372	2.32461	4.89985
DCP10	-0.23004	-1.24884	-1.59575	-1.58227	1.16736	-2.57146	-1.00823	0.0445631
DCP11	2.15891	-6.04249	-4.99747	-9.09321	-8.01519	-9.59486	0.0839946	-7.27291
DCP12	-6.80947	2.12002	1.30833	-5.22262	-5.7623	1.86241	-1.97809	-0.973486
DCP13	-11.8793	-6.07542	-3.28987	-5.28315	-13.4158	-19.2341	-14.8795	-15.984
DCP14	-0.142598	6.80928	-2.91602	3.65241	-3.53289	3.2839	5.60597	-1.24813
DCP15	-6.14187	-6.01704	-9.75063	-4.07127	-3.59044	-9.74649	-2.14165	-5.89395
DCP16	-0.789414	0.570477	-1.31806	-2.06064	-2.24687	-3.1869	-3.5268	1.55414
DCP17	-3.58284	-4.56719	-7.76487	-5.1525	-8.03279	-9.05711	-9.96796	-8.44785
DCP18	-8.42646	-11.5009	-3.67294	-8.04314	-12.8673	-7.26725	-8.74408	-4.13128
Trunk axial rotation
DCP1	14.5735	11.1218	15.4075	15.0397	16.0952	16.1304	12.5384	11.2474
DCP2	13.4438	16.518	17.7327	15.5664	16.8109	16.4454	17.3012	18.4574
DCP3	10.8569	44.9388	5.94325	57.851	52.8717	9.22666	55.8956	9.72786
DCP4	9.48523	18.5832	9.39326	10.6398	10.8826	13.5011	9.48183	11.3008
DCP5	-0.477489	1.11808	1.95293	3.24031	-1.86118	2.17693	0.604398	-0.430113
DCP6	35.9265	15.8121	35.4851	36.2843	32.8209	31.7179	18.4469	32.19
DCP7	28.0482	22.6793	26.4333	21.7213	31.0993	25.1348	30.9679	25.1759
DCP8	23.5304	22.2265	24.2191	18.1364	22.9901	33.121	22.1914	21.88
DCP9	19.7434	16.6705	18.892	13.807	18.4189	19.0687	22.2652	13.9478
DCP10	16.94	17.3364	17.0828	18.7031	10.333	14.4777	15.4286	15.1111
DCP11	18.465	9.82984	20.6907	19.4554	9.92558	9.31955	10.4817	20.9955
DCP12	20.8515	18.2627	21.1068	16.3503	22.1498	20.3092	20.5492	22.2586
DCP13	17.5213	20.1884	17.6115	19.6393	13.3895	13.9049	15.7997	17.6423
DCP14	-4.15092	-6.72112	-6.92473	-6.88953	-6.62916	7.48031	11.8629	10.3764
DCP15	17.5757	8.90966	13.8832	18.0595	19.0252	18.5088	5.29942	14.6889
DCP16	3.93412	20.1936	10.061	13.9055	14.1166	18.8246	21.5691	18.9027
DCP17	13.066	9.32251	17.5333	9.85497	12.2033	9.86465	5.97173	11.4833
DCP18	32.4085	27.3822	21.6835	23.6321	24.9913	13.3939	29.8456	19.3319
NAN = Incorrect values due to marker occlusion

## Sheet: TD_JAPTA_RGV
Elevationplane
TD1	93.8841	86.4802	93.0756	97.7142	92.4	95.3306	83.88	81.0907
TD2	86.3207	87.2002	85.2058	82.3437	82.8726	85.7338	82.2029	83.4038
TD3	85.3424	86.8884	85.8792	84.3581	86.0585	86.7628	85.9012	82.2963
TD4	NAN	NAN	NAN	NAN	NAN	NAN	NAN	NAN
TD5	69.9469	68.0022	71.2159	71.8297	66.4099	68.473	67.1901	67.3881
TD6	87.9602	93.9489	89.0717	87.716	91.0801	90.9275	91.5091	89.8811
TD7	92.0191	93.4535	93.5392	95.0129	93.517	92.9969	93.3593	93.6432
TD8	93.217	95.0662	97.5188	94.2202	99.2053	95.08	94.726	96.838
TD9	87.626	89.6902	88.6677	87.2969	88.9782	88.4185	93.9324	83.7743
TD10	105.278	104.829	107.904	96.2449	96.8498	106.282	94.8459	96.467
TD11	75.1839	71.4151	72.9373	73.0128	70.9482	70.7792	72.932	76.9467
TD12	93.1259	104.546	100.279	96.1861	89.183	95.4137	91.5945	98.6558
TD13	96.8208	91.038	98.5797	93.5204	96.1767	102.998	97.6797	97.8811
TD14	76.3254	76.9718	79.066	76.287	77.4338	77.9601	75.3066	74.882
TD15	82.6404	82.3881	95.0819	97.7312	82.695	96.0177	83.8667	82.1867
TD16	91.8726	97.5991	95.9841	94.8271	94.9706	91.6844	95.0055	95.1856
TD17	82.0628	80.9792	86.9212	82.5846	86.2561	86.2374	83.151	88.0812
TD18	96.1959	99.4369	92.8623	95.1327	100.003	95.2482	94.7412	93.4396
TD19	98.7	92.3664	94.376	98.747	94.6618	91.6067	93.6415	94.1356
TD20	89.0568	91.4318	89.4655	88.6896	92.7061	91.2554	89.1181	93.0163
Shoulderelevation
TD1	-81.5177	-82.0734	-91.1108	-91.6508	-87.5853	-83.5799	-87.8625	-88.3096
TD2	-80.809	-82.6153	-81.4427	-83.3023	-78.9711	-83.161	-81.3742	-79.4325
TD3	-82.4499	-83.5648	-84.4375	-83.7313	-66.5681	-84.0577	-83.8513	-83.5528
TD4	-88.6577	-84.0669	-83.5078	-79.9758	-91.4457	-87.8549	-88.4172	-83.4235
TD5	-84.836	-88.5664	-90.1606	-90.118	-89.0865	-86.8822	-89.629	-87.9788
TD6	-64.1107	-65.7924	-66.8055	-66.8601	-63.0811	-62.9024	-65.5051	-68.5882
TD7	-88.6842	-84.5606	-86.2891	-85.4856	-86.8866	-85.1174	-85.5326	-84.8406
TD8	-76.98	-70.0845	-74.6673	-74.0953	-76.1422	-73.7692	-78.0372	-75.2786
TD9	-79.3817	-80.9439	-80.0448	-79.4033	-80.3224	-77.8095	-82.6281	-77.9657
TD10	-89.76	-85.6214	-96.5101	-98.3683	-88.5627	-95.4933	-98.6747	-95.2067
TD11	-77.1773	-74.4661	-75.971	-77.8931	-78.6616	-76.5255	-78.7352	-74.9887
TD12	-67.2675	-67.791	-76.2487	-68.5529	-68.2916	-71.5775	-70.1506	-68.1656
TD13	-82.7042	-83.9837	-81.5935	-78.4039	-81.4249	-82.3236	-79.7998	-86.7084
TD14	-78.2992	-81.5569	-78.6719	-76.5953	-79.1683	-81.1473	-81.0719	-82.5438
TD15	-66.119	-71.7911	-69.8056	-66.8277	-70.671	-68.9824	-70.7845	-64.2149
TD16	-90.5861	-91.9061	-91.1079	-93.5639	-93.4267	-92.4547	-92.3066	-92.1729
TD17	-69.062	-62.6894	-69.0164	-70.0572	-71.1537	-67.6871	-67.4478	-64.9664
TD18	-76.6118	-81.236	-80.6599	-80.0393	-83.7421	-83.3347	-82.7521	-81.3584
TD19	-76.6655	-75.3183	-76.9813	-75.9259	-77.5783	-74.9677	-77.1034	-77.4987
TD20	-76.56	-77.2553	-77.8808	-77.2734	-77.7295	-78.567	-79.5108	-79.2098
Shoulderrotation
TD1	-51.0447	-59.1412	-60.4694	-53.2511	-59.429	-59.8798	-63.4252	-57.4738
TD2	-49.7784	-40.0725	-51.0616	-47.3088	-46.4524	-46.0895	-49.2896	-41.6029
TD3	-63.8522	-60.6634	-58.6397	-62.154	-60.1259	-59.2388	-59.5578	-57.3873
TD4	NAN	NAN	NAN	NAN	NAN	NAN	NAN	NAN
TD5	-29.021	-27.881	-26.634	-28.9402	-25.6245	-29.8659	-29.1676	-27.5001
TD6	-37.6862	-35.8713	-38.6866	-37.0379	-36.8895	-40.8233	-36.8075	-38.9796
TD7	-29.2901	-34.2136	-31.6687	-33.2227	-30.7879	-30.849	-32.0667	-33.6146
TD8	-67.0335	-69.7406	-72.8487	-68.9874	-71.4913	-70.7438	-69.2425	-70.9146
TD9	-65.2681	-64.7313	-65.369	-66.4107	-65.2161	-66.9125	-66.673	-70.3214
TD10	-48.6835	-47.1822	-40.5381	-54.5135	-55.8412	-48.801	-47.3367	-55.8356
TD11	-31.4894	-30.6303	-30.4898	-33.3719	-31.5213	-32.2918	-31.2471	-30.8641
TD12	-52.5249	-47.0687	-51.2432	-46.6601	-47.6746	-54.4525	-49.4663	-49.8429
TD13	-63.3667	-63.4481	-64.9183	-66.6658	-59.7428	-63.3877	-59.1242	-61.6196
TD14	-49.9086	-49.7027	-44.9096	-51.2523	-48.2079	-45.8252	-47.4565	-46.3424
TD15	NAN	NAN	NAN	NAN	NAN	NAN	NAN	NAN
TD16	-35.0667	-35.4138	-35.0617	-34.0186	-30.4562	-30.5859	-29.7181	-34.1396
TD17	-48.7272	-48.0279	-51.013	-45.6346	-49.3381	-43.8111	-46.3194	-47.7908
TD18	-69.6881	-55.448	-67.8935	-71.3827	-63.8968	-65.1677	-72.3128	-68.7699
TD19	-26.4487	-25.283	-26.0414	-24.7739	-24.4128	-25.5096	-25.7725	-25.0466
TD20	-14.6945	-18.1533	-16.1048	-14.8308	-17.6308	-18.8141	-18.2904	-17.0766
Elbow flexion/extension
TD1	20.9552	27.6831	22.8521	20.3275	15.6517	8.8879	29.8543	2.27485
TD2	22.1812	19.313	23.9282	24.8107	20.2245	18.8773	24.6431	22.6577
TD3	30.8529	29.9293	28.7406	29.3698	30.8345	30.5362	28.8936	30.9582
TD4	12.8648	10.6097	-3.41687	1.84901	5.9974	8.55491	-4.8419	-4.85221
TD5	6.30899	10.0274	6.40589	5.59613	9.8737	10.6204	7.87304	7.72509
TD6	21.6481	15.6037	19.7608	23.3459	17.7543	15.5336	11.2611	17.3918
TD7	7.87209	8.54005	5.1186	7.08782	5.68827	3.69566	5.42192	4.54237
TD8	15.8828	19.2521	17.4856	16.6441	22.35	15.2223	21.6917	25.2904
TD9	14.3181	6.1103	16.413	15.7882	6.54748	10.0935	8.46236	12.4513
TD10	24.3394	-3.7475	-1.90989	-4.54981	-3.10022	27.9633	28.2142	-4.40743
TD11	31.4792	28.7042	33.4818	35.2415	30.0831	33.342	29.7369	28.1196
TD12	30.3627	37.2796	32.5257	37.2297	31.9912	29.0179	14.8038	34.0229
TD13	28.2375	37.4696	31.0729	20.405	18.2662	31.1211	24.557	51.6043
TD14	32.068	27.6543	22.8157	24.7505	23.8427	28.0965	28.5127	27.6605
TD15	30.4198	24.4853	26.1939	27.5127	26.2797	27.6192	27.1713	28.0015
TD16	30.075	30.0853	32.1872	30.2958	27.4089	25.4085	29.7692	30.8673
TD17	27.7408	24.3457	21.6177	22.0424	21.1015	26.2002	24.5377	23.4683
TD18	15.1689	11.4948	12.6435	11.0819	12.1311	15.4162	10.064	10.6643
TD19	25.4082	15.6876	19.1188	18.3061	19.2519	18.6883	23.6522	19.5796
TD20	14.4346	17.4193	11.4057	12.2065	9.82762	10.6845	12.8306	12.098
Elbow pro/supination
TD1	110.573	105.94	113.583	104.493	113.708	116.331	108.485	109.353
TD2	64.4231	65.5204	68.1049	66.6447	68.4117	69.664	65.1546	68.2741
TD3	113.25	112.253	111.867	116.507	113.297	111.522	111.316	118.837
TD4	104.963	104.01	93.0483	93.8395	93.097	97.2489	111.118	94.5798
TD5	53.8759	54.9237	49.12	43.5835	54.4998	49.6201	41.5562	55.2635
TD6	71.2224	69.2079	72.7238	93.6485	72.4077	66.1628	70.283	68.6626
TD7	70.0076	69.2525	68.3916	68.4325	68.7625	68.8141	66.6145	69.2718
TD8	119.488	116.075	117.993	120.166	117.997	120.099	118.537	118.438
TD9	104.765	106.571	103.906	109.559	108.886	101.185	103.279	103.8
TD10	57.5751	69.0343	61.0167	66.6518	65.3214	56.3127	63.2402	67.4854
TD11	66.4997	66.5982	56.1515	56.0083	54.5987	62.5446	53.1769	61.7248
TD12	80.4258	71.7013	73.257	76.1018	70.7123	73.2445	74.6594	78.992
TD13	104.477	86.7965	95.0141	86.9585	86.5661	98.0726	86.8947	98.1118
TD14	88.6155	92.965	95.1745	94.4519	94.642	91.3841	88.364	91.3726
TD15	137.304	140.866	135.041	136.636	138.153	137.043	139.183	138.096
TD16	75.5712	72.1436	78.7564	63.4533	65.5926	70.8178	74.6539	69.782
TD17	91.2769	91.128	88.4703	94.4312	89.5041	94.1619	90.0692	92.0865
TD18	84.6482	93.7709	100.014	94.9368	91.5567	93.3793	87.5373	91.4678
TD19	87.6337	91.1564	81.4676	89.5535	91.3131	88.027	86.235	89.9167
TD20	42.3125	46.9917	48.6192	46.6633	46.1559	46.6164	44.2689	46.6713
Wrist flexion/extension
TD1	-28.4999	-38.1875	-16.7844	-25.3007	-36.1459	-22.5534	-15.8475	-32.6273
TD2	-13.4231	-22.4282	-21.6486	-25.1476	-22.5132	-18.8753	-24.4906	-31.384
TD3	10.0487	7.21284	10.8954	12.7379	19.7927	9.75747	10.8484	4.10296
TD4	-6.79711	-4.33687	-9.55907	-15.1504	0.623257	-4.71958	-9.91682	9.57405
TD5	-22.0625	-30.8988	-11.6305	-17.33	-18.9052	-28.8722	-25.3703	-10.8634
TD6	-37.9381	-30.3613	-26.2886	-30.3898	-37.0377	-33.0325	-35.0648	-31.4675
TD7	-15.3532	-9.83889	-4.95604	-7.45266	-7.82648	-9.52043	-10.6065	-6.7403
TD8	-8.48008	-7.65968	-1.25361	-6.10609	-0.498785	-14.4506	-6.00485	-5.64591
TD9	13.3338	14.6708	16.4682	11.7091	13.9528	14.2589	17.9354	15.3032
TD10	-14.469	-8.44052	-16.5813	-19.8005	-16.8302	-6.68929	-15.7718	-19.7001
TD11	-25.4047	-21.7779	-21.7117	-14.7558	-23.1407	-21.0441	-26.1183	-21.0903
TD12	-42.0361	-34.5421	-23.6363	-19.7459	-43.2127	-37.033	-38.5429	-21.1608
TD13	-22.9975	-14.2379	-12.7438	-42.6798	-19.1919	-11.4752	-38.8281	-45.2027
TD14	-30.4597	-17.8491	-22.8926	-26.0614	-34.6105	-23.2623	-30.7354	-35.8815
TD15	5.35677	-21.2293	7.41692	-7.88715	-16.6358	-18.418	3.31993	-17.5632
TD16	-14.7467	-5.71444	-16.0783	-19.3704	-10.7562	-9.84868	-15.9151	-2.92969
TD17	-30.2173	-26.0923	-28.153	-30.375	-18.698	-26.4406	-21.52	-26.3371
TD18	-28.1838	-18.5272	-24.8496	-19.3748	-10.5761	-29.3175	-26.6392	-14.9845
TD19	-36.304	-31.1633	-28.1699	-35.98	-18.752	-20.5042	-37.0337	-31.5628
TD20	-24.0252	-28.6104	-23.7405	-26.4538	-31.9933	-27.2695	-24.3138	-31.641
Wrist deviation
TD1	6.64394	-4.84485	-5.79524	6.53792	1.99367	9.53499	12.8244	2.37073
TD2	-6.40946	-5.63213	-5.4655	-7.99059	-3.05217	-7.30062	-4.51546	-4.72123
TD3	-2.37049	-4.5067	-0.114186	0.372352	-3.29979	-6.90564	-2.36332	-2.34659
TD4	-2.13651	-12.1092	-10.4898	-13.0103	-14.506	-11.5183	-10.8889	-17.8299
TD5	-2.49263	-5.991	2.20131	4.40225	-6.0786	-4.18618	0.0363672	5.33625
TD6	-3.96612	-8.35329	-9.40239	-0.836774	2.9137	-2.25398	-3.03778	-7.69091
TD7	14.2762	8.43714	10.6006	11.5604	8.77793	13.3889	10.9361	14.0571
TD8	2.10142	1.76046	6.13063	3.62986	8.40662	5.63323	1.36717	8.77314
TD9	-19.4171	-19.5411	-20.7004	-15.011	-17.9424	-19.5892	-19.5969	-21.3888
TD10	0.552494	-1.21109	3.58708	0.443505	-3.60079	0.895186	1.3034	1.28476
TD11	-4.54176	-15.3152	-7.62242	-6.86519	-8.99415	-11.7472	-11.8976	-5.51106
TD12	-10.5076	-3.19792	1.29736	2.31519	-0.893721	-2.89696	-6.43785	-9.69822
TD13	13.8749	7.42516	10.7068	6.69111	13.3174	13.347	7.02132	1.0238
TD14	-6.90186	-4.18068	-3.66752	-5.48384	-10.1224	-5.79042	-7.16937	-1.84899
TD15	-14.176	2.32887	-14.9641	-9.36896	-13.4638	-5.76572	3.11424	-12.9492
TD16	-19.3792	-10.85	-15.3312	-19.5476	-8.24202	-8.04139	-9.70308	-20.1827
TD17	0.900199	-6.59379	-7.54257	-10.5278	-0.336378	-12.4086	-0.330067	-8.86423
TD18	-1.43285	2.48663	8.33802	1.52131	4.53458	-1.46054	-4.94101	1.79271
TD19	10.756	9.29383	12.3253	10.5582	14.0083	17.8937	15.9463	5.45529
TD20	12.9011	14.8661	16.61	20.2733	9.8234	17.6953	12.8916	12.1305
Scapula pro/retraction
TD1	53.3619	54.478	51.4903	55.9107	56.9413	52.9252	55.7761	56.9901
TD2	43.2544	43.9981	45.0356	42.9911	44.2265	42.7743	42.5893	43.2575
TD3	47.7058	47.1863	43.284	46.3694	45.8001	45.7345	46.9528	46.0357
TD4	31.3578	27.6957	32.4873	34.4873	30.6806	30.6582	28.5001	32.3635
TD5	25.7317	24.2921	24.2802	23.3576	26.6767	26.5288	26.6864	25.4753
TD6	59.5321	56.9601	57.3742	59.3029	56.3885	57.107	56.994	57.74
TD7	43.3277	43.8067	43.4333	43.7394	42.3866	45.0947	43.3336	43.9624
TD8	57.823	57.7453	57.7187	56.963	56.5831	55.8854	57.4463	57.138
TD9	46.5362	49.6293	47.6411	45.1696	45.2601	41.0464	46.2318	44.1588
TD10	41.6271	44.6893	44.3287	44.9585	50.1697	50.2888	50.5508	50.1181
TD11	46.3023	45.8812	44.7434	44.0284	45.5342	45.212	44.3106	45.9188
TD12	46.0004	46.1282	48.2026	44.0013	44.4415	42.8082	46.4182	47.6162
TD13	55.896	52.0978	48.1444	57.1012	54.8317	56.5937	38.9641	53.3227
TD14	34.3488	34.5106	36.8461	35.2205	36.2625	34.0464	35.1449	33.7273
TD15	55.0307	60.7066	56.834	55.9045	56.2335	58.9522	57.9116	56.4254
TD16	47.8571	47.4772	45.6689	47.2581	50.1524	44.4678	48.6197	47.4597
TD17	48.0887	46.0657	47.9763	47.0621	48.6006	44.3692	47.6468	46.0109
TD18	61.6527	63.6004	59.4953	62.2257	62.5753	62.9798	58.862	63.9767
TD19	61.1517	60.4135	58.1328	59.8899	57.2818	59.7881	57.4031	58.9092
TD20	57.0368	59.0706	59.3064	56.4933	53.9193	55.6414	57.9615	59.2076
Scapula rotation
TD1	-26.8539	-32.7932	-18.8917	-31.8248	-23.9979	-30.1417	-19.9146	-29.9882
TD2	-16.2497	-11.4631	-15.4057	-13.9746	-16.2053	-15.2926	-14.3611	-15.8327
TD3	-0.65631	-2.73904	-3.05294	-2.08175	-0.825728	1.0315	-1.34156	-3.49018
TD4	-17.7064	-21.101	-16.9138	-20.0715	-18.8571	-19.6614	-16.4741	-18.7075
TD5	-5.28665	-5.15958	-5.63742	-4.79341	-9.94547	-5.77355	-9.89058	-5.75352
TD6	-6.79676	-2.65126	-6.78366	-5.07182	-7.02091	-6.1467	-6.42434	-5.0035
TD7	-10.6335	-7.84002	-9.5159	-9.56884	-8.45693	-7.95267	-8.54689	-9.47604
TD8	-13.8277	-11.9583	-12.1441	-14.0356	-12.0547	-14.5886	-14.6766	-13.4496
TD9	-7.85227	-9.4873	-3.56624	-5.0824	-8.49066	-5.72039	-6.96355	-6.54911
TD10	-31.5913	-9.78744	-25.9187	-31.9604	-26.8011	-33.1972	-8.22017	-9.9265
TD11	-25.7848	-24.0641	-24.2906	-25.2401	-25.2121	-28.1073	-26.6387	-25.8336
TD12	-21.1476	-25.0296	-22.833	-23.5625	-23.3238	-21.8443	-22.1948	-23.4894
TD13	-37.4429	-37.5641	-42.8574	-34.0126	-39.7162	-36.8644	-39.8427	-34.4971
TD14	-4.66109	-3.2425	-4.2303	-4.78255	-1.66042	-5.60909	-4.44109	-2.46635
TD15	-5.23728	-2.02569	-4.38789	-5.60475	-2.97728	-3.48579	-3.17607	-3.49746
TD16	-21.0939	-17.8783	-21.6309	-22.7362	-21.1619	-21.3617	-20.9225	-21.3014
TD17	1.74032	4.97412	4.09477	3.91559	7.18019	5.58807	5.7158	5.19378
TD18	-16.2926	-17.994	-20.1883	-19.7971	-17.3161	-28.8035	-16.4053	-15.6134
TD19	0.562484	2.26227	0.880302	0.9952	1.70351	-0.0257169	2.01054	0.938905
TD20	8.4851	7.64089	9.8758	11.3596	10.8747	6.56666	12.0248	8.26539
Scapular tilting
TD1	-9.29329	-8.76949	-11.974	-8.54421	-9.46171	-4.82863	-9.66941	-11.2795
TD2	-8.05223	-6.59633	-7.71987	-11.9168	-10.7474	-10.4024	-10.681	-6.32165
TD3	0.624948	0.602584	0.68787	-0.220004	-0.234605	2.72136	1.04639	2.37024
TD4	-1.98279	-0.40781	-0.811785	-0.48655	-0.911472	2.90784	-2.32573	0.772089
TD5	7.66656	11.3869	9.39127	10.5403	9.59558	8.93692	4.95847	7.49978
TD6	-15.1206	-14.0014	-16.1107	-12.5856	-15.1196	-14.8477	-14.9895	-15.2917
TD7	4.7052	1.28186	6.04358	5.0618	4.36141	6.06278	7.42849	6.35138
TD8	4.54199	7.73283	4.11506	7.62686	7.22065	7.766	6.90316	6.68506
TD9	-9.17369	-6.19991	-8.77496	-8.15095	-6.95159	-5.65634	-6.78871	-7.85753
TD10	9.9988	5.5837	7.9504	11.1757	7.14577	7.29799	8.318	8.50695
TD11	-5.58867	-4.82706	-5.79592	-8.3245	-8.48248	-7.78193	-3.73417	-6.64728
TD12	3.941	5.50033	4.66793	6.0398	5.82827	6.84644	0.812863	5.17909
TD13	-0.316673	4.14967	3.90327	3.72023	4.21076	8.30935	2.81704	8.00549
TD14	3.97084	4.7674	4.90695	3.66835	1.62375	3.53515	1.2686	3.48755
TD15	-3.25063	-4.71999	-6.5888	-0.876742	-3.53582	-0.94696	-0.900911	0.669179
TD16	33.7092	28.5431	33.1985	32.0567	31.6585	30.042	28.5059	32.5191
TD17	4.99013	3.86664	1.48828	2.10764	3.86972	2.98391	1.75667	2.45943
TD18	5.29289	10.1219	6.05709	12.5502	6.65575	9.04518	10.0291	8.28677
TD19	-26.2171	-25.1958	-25.4948	-24.2858	-25.2343	-24.3668	-25.179	-22.3566
TD20	8.36331	9.62884	6.90318	9.84285	6.44088	9.40264	9.28809	8.78112
Trunk flexion/extension
TD1	-2.04708	-1.14327	-0.28407	-2.04537	-0.677187	0.748362	-2.2008	-0.47351
TD2	-5.39208	-2.71345	-3.88354	-4.9771	-4.18073	-5.08161	-3.98959	-3.31201
TD3	2.64617	7.12589	7.24765	7.00223	0.232795	-0.360663	7.80897	7.21756
TD4	-10.0513	-15.2404	-8.63689	-11.7215	-18.4831	-12.6523	-14.2254	-15.3224
TD5	8.32088	4.66405	7.00586	6.80509	8.28371	4.69773	7.60349	5.91419
TD6	0.00990279	1.6933	1.08333	0.871123	3.33841	-0.275323	1.8656	1.54646
TD7	3.33116	-0.403821	2.30728	1.02276	-1.75263	-0.82385	1.55065	2.18336
TD8	-8.8864	-6.8758	-6.58241	-7.25748	-7.51872	-6.58955	-6.82171	-6.03192
TD9	2.76085	1.72616	-1.59766	2.03276	-4.48396	1.16271	-2.61653	-3.15096
TD10	4.98617	5.01799	2.90631	2.73641	4.22815	2.52388	5.26993	5.07209
TD11	-5.34317	-7.10185	-6.48134	-2.25416	-6.55593	-5.88001	-5.92251	-2.29989
TD12	-4.74619	-3.23079	-5.51111	-5.07007	-3.63784	-8.31332	-7.87568	-5.88901
TD13	-6.94254	-4.40013	-7.7845	-7.8088	-8.17378	-6.58092	-3.84	-3.7843
TD14	-6.24823	-5.22323	-5.34456	-4.80612	-6.32503	-7.55855	-6.38288	-6.18175
TD15	-2.04288	-5.17082	-2.03537	-5.73831	-3.23352	-6.44458	-6.46095	-5.97725
TD16	3.91053	4.80132	4.51269	3.66763	4.67857	4.43681	4.46069	4.34809
TD17	-5.65914	-2.42055	3.19556	-4.24452	0.161387	-4.27994	-0.68423	-2.94257
TD18	-20.6891	-11.3078	-10.3307	-20.5874	-13.4258	-23.2948	-21.4464	-20.1716
TD19	-3.96836	-2.11136	-4.65076	-2.12435	-2.23336	-4.71193	-4.44247	-4.43558
TD20	-0.32265	0.981827	0.656732	-1.07831	-6.75873	-5.14104	-5.96154	-4.25461
Trunk lateral flexion
TD1	3.91176	13.7865	0.63584	1.93284	10.4048	2.41188	14.4986	13.8144
TD2	3.83638	4.00184	3.75731	3.97476	2.68489	4.28854	4.18997	4.87925
TD3	3.03212	3.90902	0.830903	2.89912	3.42139	3.1325	2.91654	2.33026
TD4	2.53361	-5.82383	-3.17048	-6.26285	-8.86845	-3.55877	-3.48019	-5.50116
TD5	-8.01892	-8.15585	-7.40447	-9.42409	-7.558	-4.92176	-5.64564	-7.25627
TD6	-4.75532	-5.23184	-4.29784	-4.31746	-4.83648	-3.49892	-5.35374	-4.46355
TD7	-5.17443	-4.54983	-4.65967	-5.42836	-5.79869	-6.52692	-5.26704	-4.50768
TD8	-5.26453	-2.2367	-4.22541	-6.10484	-3.12321	-2.51019	-2.75389	-2.65022
TD9	3.02938	0.817636	3.438	2.04028	2.26955	3.54542	1.27053	1.32333
TD10	-10.7461	-10.1652	-3.94394	-12.0621	-11.2243	-4.19785	-4.46316	-10.3715
TD11	-0.701488	2.9604	1.83443	2.48647	-1.89988	-0.342407	0.417246	1.53324
TD12	1.04221	0.436712	0.935655	0.761287	4.13726	2.93976	3.14198	0.291081
TD13	2.23953	2.63075	0.874205	-0.0336942	4.83893	3.39415	0.174056	1.26113
TD14	-1.78876	-3.576	-2.16373	-2.26636	-2.81747	-1.42929	-0.14965	-0.910555
TD15	-2.29918	-1.20957	-5.09307	-3.7727	-3.62877	-4.6998	-6.22495	-0.0719094
TD16	0.563046	2.44673	1.78616	1.09538	-0.281081	-2.17552	0.590215	1.97544
TD17	-1.51057	-2.8159	-4.21262	-0.535219	-3.98698	-3.71438	-1.13003	-3.29356
TD18	-14.2863	4.78737	1.11319	-0.369483	3.08149	-15.2013	-15.8277	5.12949
TD19	-1.89351	-2.68555	-2.18263	-2.84098	-2.56281	-3.12264	-4.06045	-1.70981
TD20	-9.1176	-8.05841	-7.49474	-3.13624	-6.65948	-6.60253	-4.6127	-8.07577
Trunk axial rotation
TD1	0.236688	-2.60676	-1.77885	0.223105	8.93051	9.30037	5.82779	1.3953
TD2	10.3992	10.7574	10.7318	10.2662	10.1536	9.98609	11.2848	8.90286
TD3	8.40751	2.65479	12.9524	3.68862	10.2173	9.09467	14.3327	2.26011
TD4	11.2334	11.7376	7.1133	10.4609	21.3122	6.69532	8.61291	13.0256
TD5	18.2822	20.1036	20.0785	22.2486	17.4495	20.9412	18.1016	16.7257
TD6	17.9184	9.93418	12.5985	10.6394	18.704	16.7073	17.9923	15.9281
TD7	11.8721	8.41823	11.5663	9.03414	12.8974	11.7001	11.9946	13.3731
TD8	11.2398	7.53294	12.1097	12.2052	9.8702	10.4231	7.90434	10.1688
TD9	2.28773	6.87896	4.75812	10.0995	1.5767	4.91315	2.43484	6.97178
TD10	14.0505	15.3131	20.2069	14.2324	14.4312	20.067	14.0057	12.8782
TD11	21.6099	15.0066	14.5947	11.4245	12.1328	11.6021	19.5333	11.7224
TD12	14.1479	6.90696	10.5004	13.7299	8.15532	3.99759	5.51605	8.55896
TD13	1.06081	7.81011	3.34486	14.4264	1.29061	-0.965882	1.7889	0.923779
TD14	18.6081	20.5975	20.9262	22.3119	20.4599	20.1933	20.9157	19.671
TD15	10.7681	10.9287	12.3053	9.64629	10.576	10.8023	10.5647	9.05375
TD16	9.59857	5.30957	0.4004	6.98278	2.13615	7.13317	0.835398	4.9564
TD17	2.61678	3.88175	5.59039	3.79456	5.11937	0.899413	3.51105	3.32359
TD18	0.543408	-0.734772	5.18041	3.57222	2.28892	1.77281	1.81952	6.85206
TD19	10.0983	5.37809	6.99409	10.8094	5.89287	5.29811	7.75537	6.58672
TD20	11.1165	11.8308	11.5808	10.7204	12.1328	13.3041	11.219	11.7468
NAN = Incorrect values due to marker occlusion

## Sheet: DCP_JAPTA_RS
Elevationplane
DCP1	18.8464	22.8877	23.4113	20.5448	19.4263	24.9897	21.1051	21.2972
DCP2	-8.80177	2.81589	17.95	-1.629	-4.61092	2.09923	4.82183	-6.93673
DCP3	-1.15714	19.5167	-3.57847	1.45305	-2.77201	3.95495	1.70272	2.85182
DCP4	6.46091	7.4721	3.12317	8.58401	6.22237	3.58207	4.9201	5.65008
DCP5	31.9022	29.5613	29.356	35.0007	27.3796	35.6174	29.5662	30.8039
DCP6	31.9048	44.4693	32.8827	43.883	34.2008	37.5998	31.8035	35.936
DCP7	28.4772	30.2042	28.7154	-5.81472	37.206	39.5936	8.14663	33.2568
DCP8	25.8623	23.6395	29.02	26.522	25.551	29.4484	26.9536	24.1209
DCP9	1.38207	20.3118	24.6132	24.8088	6.67385	16.7127	23.518	23.9894
DCP10	25.5242	22.2122	28.9053	34.9383	17.4754	19.7758	21.7891	29.7743
DCP11	47.6979	37.6365	47.3648	48.1656	47.3163	40.172	39.7574	44.0444
DCP12	45.2501	31.5367	32.2135	40.5131	38.3252	35.968	34.4857	38.5733
DCP13	28.4518	33.8401	30.7765	29.8631	28.4817	34.259	43.994	31.8847
DCP14	-9.54014	-1.44315	-6.70828	2.5649	-12.5797	-7.00777	-9.97898	-13.4748
DCP15	16.4436	7.91996	13.5444	16.5102	10.0587	14.5969	10.9156	15.2332
DCP16	36.7144	36.4249	39.8812	39.5003	35.5365	34.126	35.1235	40.811
DCP17	22.5981	19.4194	18.3605	17.6829	21.985	21.3252	17.8567	18.9902
DCP18	22.5371	10.0605	20.5474	8.47465	2.417	8.26342	18.5867	-2.34235
DCP19	65.3758	68.9903	65.0291	61.5149	57.1095	63.9644	57.9126	56.4747
Shoulderelevation
DCP1	-80.5925	-76.3662	-77.8843	-84.7888	-81.1596	-83.1453	-78.0494	-91.4586
DCP2	-55.6732	-59.9516	-65.4486	-62.0674	-73.3824	-59.6809	-63.4547	-64.2839
DCP3	-62.591	-61.8022	-66.56	-71.0608	-64.7834	-66.5885	-66.8697	-69.3369
DCP4	-62.3632	-68.868	-68.3335	-72.4307	-72.2043	-62.1489	-71.4118	-70.8827
DCP5	-81.5587	-78.9407	-78.6059	-73.4403	-77.4169	-81.0377	-72.0588	-76.4086
DCP6	-81.2552	-76.371	-74.2006	-85.7766	-80.8737	-89.1014	-82.402	-80.6732
DCP7	-67.4217	-66.7279	-70.2902	-72.816	-81.0923	-77.0891	-68.6108	-69.9464
DCP8	-67.892	-69.3371	-69.8024	-69.7331	-66.5853	-60.4624	-64.3448	-67.9143
DCP9	-70.8215	-74.1401	-80.9202	-78.9486	-76.6558	-70.5118	-79.884	-78.3241
DCP10	-77.307	-76.5833	-76.2383	-77.7108	-82.7993	-78.1608	-76.8885	-80.6677
DCP11	-52.9108	-52.9036	-55.1235	-56.9954	-55.887	-55.9437	-45.6184	-55.2009
DCP12	-69.4453	-72.6159	-67.098	-72.4557	-67.813	-73.2321	-60.7284	-65.5487
DCP13	-42.9516	-52.2497	-49.2062	-36.1116	-39.774	-37.5096	-28.8129	-44.5983
DCP14	-72.1755	-73.3825	-79.9216	-82.0107	-79.0694	-86.5816	-78.565	-78.2527
DCP15	-92.4217	-93.482	-94.5616	-91.2679	-90.2516	-88.0979	-86.1617	-94.764
DCP16	-62.0158	-74.1002	-63.3248	-67.2509	-70.2345	-73.1675	-69.3663	-63.1482
DCP17	-78.03	-67.6943	-64.5622	-68.9599	-54.1329	-77.3993	-74.7396	-66.0689
DCP18	-77.1465	-88.0573	-78.1492	-74.7378	-71.7516	-84.732	-89.648	-85.4756
DCP19	-86.0281	-90.5608	-89.4991	-95.7066	-85.8353	-90.4855	-79.9431	-83.4209
Shoulderrotation
DCP1	-67.5305	-60.5786	-63.4942	-66.9901	-69.6224	-63.725	-63.3663	-65.3524
DCP2	-48.0577	-46.4821	-35.6049	-38.3776	-38.2526	-34.5264	-45.4494	-51.3038
DCP3	-63.6901	-56.2166	-63.6378	-62.1251	-65.2872	-49.2642	-60.4465	-76.3809
DCP4	-25.9514	-30.4235	-33.8421	-25.6093	-25.7528	-35.4559	-31.9863	-31.2093
DCP5	-45.0947	-48.3323	-50.5497	-54.3517	-54.9471	-51.178	-46.7969	-49.87
DCP6	-69.3921	-74.7574	-71.2381	-66.5149	-77.1604	-77.7619	-69.0484	-70.6904
DCP7	-81.6809	-81.424	-83.1589	-76.361	-70.976	-53.274	-76.5739	-50.8529
DCP8	-31.5832	-37.6085	-36.7223	-38.8574	-42.1547	-30.2869	-40.8768	-44.8514
DCP9	-1.37916	-3.533	-2.64047	-1.40381	-10.4287	1.00241	-3.786	-3.75644
DCP10	-82.8418	-77.7819	-78.7299	-77.571	-82.2757	-76.5574	-78.4097	-83.7159
DCP11	-87.3363	-89.4212	-86.608	-88.3109	-88.8178	-88.0754	-82.1964	-85.9577
DCP12	-45.5998	-46.1794	-41.5734	-52.6198	-49.0574	-39.2146	-50.1383	-44.7643
DCP13	-9.91695	-34.6237	-14.9854	-22.3793	-29.4237	-20.6294	-7.86391	-15.8477
DCP14	-47.9865	-46.0014	-46.8665	-44.4327	-44.4667	-51.5858	-43.88	-46.9655
DCP15	-39.2933	-64.2623	-59.9229	-57.211	-57.825	-65.2226	-60.5193	-60.6142
DCP16	-67.1155	-69.1721	-71.0395	-68.46	-65.667	-67.2798	-66.8535	-71.3516
DCP17	-30.6483	-25.8637	-26.8232	-22.2888	-26.311	-25.7832	-29.2199	-24.2551
DCP18	-34.0861	-26.1416	-34.8996	-33.424	-20.0355	-29.1986	-39.6813	-40.9024
DCP19	-51.9302	-51.3054	-47.6546	-48.813	-44.0993	-47.7716	-51.4775	-48.3112
Elbow flexion/extension
DCP1	21.4936	17.4787	23.4959	12.6227	30.7227	17.5346	36.0356	20.204
DCP2	29.7638	32.3499	38.0945	71.719	49.6317	42.871	35.4092	43.2288
DCP3	63.9838	45.7377	59.8573	54.0616	63.7722	71.8551	49.183	61.3342
DCP4	43.5961	29.6235	36.4292	34.9161	28.7421	34.7421	33.739	30.8569
DCP5	9.42	10.3781	7.36633	9.05453	8.33746	10.2667	9.97835	8.30305
DCP6	44.9197	47.5281	48.1688	35.0417	47.3594	34.3126	34.1784	46.8646
DCP7	8.69817	4.10083	15.8327	7.23355	11.4909	18.6042	15.5621	14.2316
DCP8	34.2186	23.3163	31.8702	16.1961	25.6074	23.5506	23.1804	27.8219
DCP9	74.8177	68.0676	88.961	63.752	54.0339	72.084	64.974	56.3036
DCP10	14.4881	9.64266	15.9773	19.5856	16.505	12.8534	21.6331	22.3763
DCP11	37.0988	47.1092	49.5135	40.9456	46.0535	44.1708	49.5252	36.2665
DCP12	21.1843	18.5668	21.3342	15.9258	28.2212	27.7186	29.1835	32.3595
DCP13	44.7786	29.0836	36.1235	27.3101	36.3121	32.2137	26.7847	40.1766
DCP14	44.6076	50.6232	54.2436	52.4781	43.7851	48.4021	47.9282	44.8175
DCP15	26.5338	4.11137	23.9516	13.8908	3.9265	13.8926	17.3603	15.7898
DCP16	23.8524	17.4423	26.9812	40.6487	33.0659	33.051	32.3262	36.1568
DCP17	14.7096	23.5407	17.5941	16.1746	37.1572	4.47613	14.5035	47.6136
DCP18	35.2285	31.507	36.3678	27.4487	37.5655	26.9327	36.5462	33.5122
DCP19	-2.82479	7.02387	12.336	14.9079	9.25222	5.68191	16.6704	12.8383
Elbow pro/supination
DCP1	142.999	145.007	148.137	142.477	142.86	151.716	144.515	150.962
DCP2	165.94	165.207	169.651	166.547	166.707	166.963	164.321	159.376
DCP3	125.269	128.288	125.716	133.146	123.879	119.166	127.796	121.292
DCP4	126.217	120.534	122.877	126.712	125.076	131.187	122.984	124.085
DCP5	90.7973	94.9035	96.5991	90.4361	92.3941	95.9613	94.3595	95.2533
DCP6	149.132	151.477	147.902	151.72	151.508	148.093	149.036	152.996
DCP7	119.391	108.856	123.153	131.838	106.146	107.095	102.787	115.519
DCP8	104.901	109.982	101.421	120.976	111.15	105.435	121.689	117.148
DCP9	177.529	191.956	176.66	150.118	168.717	168	184.665	151.078
DCP10	152.713	148.284	146.065	149.739	152.959	147.937	157.727	151.048
DCP11	155.846	157.354	152.63	157.284	153.634	158.173	158.355	155.833
DCP12	148.021	144.974	145.196	140.228	145.093	141.541	144.469	143.751
DCP13	140.909	130.899	132.004	139.346	137.77	144.409	141.113	138.507
DCP14	118.89	119.15	113.967	122.85	118.167	116.839	108.588	122.115
DCP15	132.291	131.271	130.378	126.032	127.426	126.896	133.288	128.878
DCP16	119.471	117.812	112.08	124.51	115.285	117.271	119.447	115.706
DCP17	117.682	110.246	113.348	123.512	121.084	116.081	115.634	101.485
DCP18	97.0758	104.48	76.6234	76.0176	87.1379	87.968	83.1265	84.5031
DCP19	139.982	151.573	145.559	146.829	146.736	145.385	157.529	151.983
Wrist flexion/extension
DCP1	31.7877	32.284	29.7648	33.9156	30.3162	28.7455	27.0424	31.2653
DCP2	-3.18071	-7.18589	1.44394	8.32421	-0.75983	7.98479	-4.71321	-1.31145
DCP3	18.3843	22.7027	27.2364	27.5226	23.0942	41.5191	50.5557	27.5813
DCP4	19.9971	19.9861	19.0964	21.4659	21.459	16.0918	19.1382	24.0853
DCP5	61.9641	51.608	43.8142	62.1062	66.9393	50.0221	61.0192	72.2087
DCP6	22.4455	26.7348	32.8781	25.1236	21.4732	40.7821	27.6388	30.3332
DCP7	32.0944	7.90256	39.904	20.8399	23.5032	15.2428	17.0962	45.2106
DCP8	6.62555	-31.423	-7.0777	-20.2869	-2.92801	-6.27266	-22.1958	-17.5003
DCP9	55.5998	65.5284	67.6109	91.8727	58.3494	54.7825	59.8236	57.253
DCP10	24.9178	24.9123	23.1233	22.2663	26.7772	26.9973	26.2524	15.8545
DCP11	4.61639	8.16113	-0.987773	11.9804	8.0406	1.32398	3.30168	0.965229
DCP12	48.5706	47.3361	48.0162	38.5886	47.1058	47.4807	48.9869	48.7144
DCP13	14.0597	23.1048	18.9885	21.9834	26.206	20.6486	23.2346	26.1266
DCP14	-40.7105	-6.00754	-29.6032	-28.3617	-26.006	-22.2439	-18.9209	-20.2971
DCP15	2.2384	-9.928	-19.6736	-18.8316	-21.0286	-23.4961	1.46233	-18.9925
DCP16	52.5013	23.4764	32.2003	43.7798	55.7821	38.0022	52.3556	56.3149
DCP17	16.6404	19.3432	14.0946	27.3485	16.7805	19.3985	19.7071	12.52
DCP18	-36.0423	-16.3937	-11.2914	-18.0176	-29.0982	-13.8042	-17.5284	-18.3556
DCP19	-20.4116	-1.40514	22.6823	-24.5719	-24.1212	-1.56925	18.0849	-51.7623
Wrist deviation
DCP1	-12.4166	-0.0742862	2.19999	1.22625	6.01232	-9.53551	-5.91606	-3.58939
DCP2	30.6581	42.5541	33.5355	34.6117	45.7679	30.073	36.8853	33.7289
DCP3	3.46911	17.9992	15.5918	8.71923	9.3314	-5.39862	6.17353	9.50023
DCP4	5.0299	17.6493	10.8349	9.87435	13.898	15.7234	14.3171	7.40392
DCP5	-34.2833	-31.358	-4.12979	-1.99121	-1.9438	3.5357	-1.41168	-40.3625
DCP6	8.87254	-4.02379	-6.47854	-9.79559	-4.74402	-1.04361	-6.54829	0.142649
DCP7	13.874	15.8769	34.1376	-5.2949	20.1106	16.0298	14.687	7.29171
DCP8	19.6159	5.75523	20.5519	13.5044	13.4368	8.49338	20.2621	28.7568
DCP9	20.5062	23.1633	32.6003	26.662	20.5174	21.0887	16.0851	15.0391
DCP10	17.0494	15.2114	13.8619	15.3975	13.6365	14.8408	12.2858	17.8
DCP11	2.38124	4.49601	5.81234	1.03671	5.64613	-0.335913	6.55784	0.613538
DCP12	16.3886	19.2233	16.9386	14.2322	18.924	16.7035	14.1028	11.3438
DCP13	-5.82653	-12.2739	-20.6478	-22.6072	-9.94511	-6.38173	-8.08884	-8.93176
DCP14	9.04938	8.45186	18.0061	16.3285	15.936	15.0476	13.1922	14.6399
DCP15	4.85244	-0.704627	7.09304	5.19061	9.06551	9.72595	11.6634	-1.18411
DCP16	13.716	13.865	13.4267	14.1788	10.4175	16.2718	12.1901	10.0776
DCP17	-6.66196	5.31295	23.4716	-6.26594	23.8611	1.016	7.26396	3.96538
DCP18	-14.7248	-12.4937	-10.209	-16.2593	0.157138	12.2341	2.30147	-11.6716
DCP19	-2.89015	5.88067	-3.93649	-16.4712	8.14684	-9.31743	7.37888	10.847
Scapula pro/retraction
DCP1	15.6227	12.4231	18.9431	21.6147	16.1329	18.341	19.9828	18.9481
DCP2	-11.3886	-10.9407	-13.8254	-6.78033	-8.46742	-1.78837	-4.33205	-2.107
DCP3	6.64649	14.5504	8.59438	10.635	10.0221	10.1462	10.6569	6.61612
DCP4	12.2382	16.4432	11.4457	9.85908	17.2043	10.4584	11.225	15.7822
DCP5	14.4085	7.942	11.8279	6.38273	10.0814	10.0143	6.80443	19.1022
DCP6	45.3354	56.2251	51.839	49.4231	45.4357	45.6819	44.7379	48.5964
DCP7	34.5136	34.2608	23.0991	39.4603	34.2453	22.8253	30.5056	31.8162
DCP8	27.1165	32.3338	32.601	28.5267	33.1281	28.0983	31.8656	29.4911
DCP9	16.4887	6.18549	9.59476	8.57257	15.3019	5.6724	9.0135	13.3896
DCP10	11.165	14.6217	11.3419	5.42143	2.27016	6.68716	4.17445	16.2187
DCP11	4.33628	-0.218587	-3.90901	4.75706	-6.08303	-9.80037	-0.667187	7.68744
DCP12	14.4952	11.878	18.8365	19.7653	18.499	21.4876	17.3506	21.3509
DCP13	7.99043	17.5693	1.69053	8.31854	1.85327	4.62168	9.45735	11.6851
DCP14	23.3643	20.3255	21.3222	22.8404	21.8156	20.9732	23.464	21.9182
DCP15	17.3097	16.365	14.9702	17.5954	17.7927	17.3623	19.102	19.2845
DCP16	46.3572	42.0613	44.5911	44.5138	45.3189	47.8059	43.8163	44.5562
DCP17	18.5677	24.3695	24.36	23.6744	28.0581	22.5143	25.7486	25.171
DCP18	15.3841	16.2334	19.1943	20.5833	18.6839	23.6787	21.4304	22.2122
DCP19	37.1926	38.816	55.0016	37.1439	33.8538	47.6634	39.4416	47.8636
Scapula rotation
DCP1	-27.137	-27.4504	-27.3484	-22.8518	-25.1204	-22.0064	-29.8554	-22.5497
DCP2	-20.6612	-26.2146	-18.5904	-17.071	-24.7666	-16.672	-22.9986	-22.266
DCP3	-1.41397	2.75661	-0.779297	0.823741	2.37987	4.88481	7.0354	4.61785
DCP4	-4.0479	5.1736	0.305037	-8.62648	3.15702	-3.3505	1.73918	2.42095
DCP5	-14.9938	-12.8279	-13.1647	-17.358	-19.4423	-17.1951	-14.1879	-14.1817
DCP6	-33.0373	-21.0833	-20.9366	-19.5401	-22.1633	-15.7884	-17.6061	-18.8281
DCP7	5.28334	4.13734	-6.52348	-10.962	-24.0824	7.6743	30.6778	-21.6389
DCP8	-1.29629	1.31963	-5.68338	5.34667	0.534289	-2.06056	-7.28559	-1.15267
DCP9	-35.4862	-40.9909	-46.4018	-52.0335	-35.8975	-47.6218	-53.2969	-39.9175
DCP10	0.920161	6.88581	-1.1079	0.196454	-2.41414	3.34877	2.81086	-2.04858
DCP11	-25.0838	-27.2748	-26.3787	-23.8743	-18.3994	-21.105	-26.8786	-20.1778
DCP12	-35.8106	-40.9279	-34.6387	-37.3476	-37.3991	-33.183	-40.2326	-39.0956
DCP13	-32.913	-50.7509	-47.3568	-37.7271	-44.0859	-74.304	-54.8697	-39.2879
DCP14	-6.9216	-10.2317	-6.81656	-10.3488	-6.90979	-10.3004	-5.59413	-6.20478
DCP15	10.809	-7.11165	-9.33023	-1.63896	1.23826	-11.354	-11.3163	-3.74526
DCP16	-18.3418	-21.0693	-23.9665	-21.2133	-20.4416	-24.5761	-21.5125	-25.4109
DCP17	-7.67549	-9.957	-6.63989	-4.10277	-9.11605	-4.67048	-7.54653	-1.43051
DCP18	-5.30728	-10.0669	-6.18743	-4.88345	0.0636926	-5.98199	-10.9451	-11.8827
DCP19	1.07313	18.5304	3.23751	26.5269	19.9038	17.1104	12.1815	-10.4372
Scapular tilting
DCP1	-20.7029	-23.559	-27.4392	-20.2485	-19.6956	-22.4877	-27.2466	-26.3872
DCP2	5.90333	10.4717	11.5465	5.79168	13.2654	12.8671	14.1088	10.734
DCP3	-13.892	-13.0426	-12.0216	-20.7161	-16.4897	-14.5036	-11.3084	-10.9221
DCP4	35.0755	41.3453	30.8484	37.7711	39.7319	37.6187	37.8473	33.1132
DCP5	-3.03338	2.25992	-5.47743	0.468785	0.183406	-3.44421	-3.73687	2.41195
DCP6	12.3462	4.55478	4.33337	9.73773	3.9991	0.513022	5.39397	8.2471
DCP7	15.3194	11.5604	8.13806	3.8951	2.6742	13.2447	5.64416	5.40708
DCP8	6.93031	1.64273	2.159	4.23497	2.98855	2.30208	-1.03995	0.956446
DCP9	0.917004	-1.64616	2.99333	-2.39372	9.31775	-1.95175	1.07128	-2.8617
DCP10	-4.86788	-4.04996	-8.26677	-8.63217	-4.8741	-8.26972	-7.56353	-4.72065
DCP11	39.8693	25.7331	31.6565	25.9748	25.5266	28.8882	23.8582	27.6271
DCP12	0.488777	4.32571	4.2805	4.76563	3.21929	-1.57014	2.52483	3.0986
DCP13	-22.9312	-6.86157	-8.20112	-7.08036	-12.4969	-13.4793	-16.4354	-11.2468
DCP14	9.87604	7.46471	8.59827	8.00537	7.22611	6.56404	8.74938	9.32473
DCP15	8.25456	5.11574	4.71959	9.27179	6.53124	2.24665	5.03692	2.81537
DCP16	26.4111	24.4132	22.8882	26.3004	23.5103	26.3892	26.1313	25.0174
DCP17	-6.17656	-8.24392	-17.6109	-9.50288	-5.23383	-10.6201	-6.96763	-10.3671
DCP18	0.383346	-4.46757	-3.59766	-5.86884	-4.497	-2.52614	-0.263754	-3.08767
DCP19	-2.41493	-2.9234	-6.45066	3.13221	9.21918	5.80767	-4.76903	32.5249
Trunk flexion/extension
DCP1	10.6968	4.91871	2.46335	3.56713	4.59759	8.51033	3.07781	8.44723
DCP2	7.88727	13.4247	12.3263	9.06521	7.89282	9.2135	7.93359	10.6937
DCP3	-3.46196	8.99876	-2.65171	-1.53688	10.1042	9.5458	0.911516	8.94886
DCP4	-6.47455	-0.525641	0.133297	-9.00913	-1.27455	-7.75053	0.249262	-2.12033
DCP5	-3.92466	-5.48512	-4.20109	-5.14676	-3.90744	-4.00543	-4.17905	-3.35543
DCP6	3.01093	3.43698	7.64507	4.80537	0.873887	-0.76162	4.70591	5.83807
DCP7	1.50234	-4.2095	-9.54368	-1.37762	-9.30183	-8.48097	-17.0359	-10.3023
DCP8	-1.72885	9.11115	3.1931	9.87778	-0.765312	7.50878	6.25504	-1.55579
DCP9	33.175	30.9835	35.5589	31.3416	32.6964	33.1341	12.8447	10.8955
DCP10	-11.7914	-14.2862	-14.177	-12.4717	-13.8474	-12.901	-13.3459	-13.5985
DCP11	-8.51499	-5.09637	-6.50944	-6.41595	-8.52725	-6.58253	-4.24083	-3.59884
DCP12	4.98849	2.44614	1.45199	1.62658	-0.277404	1.49549	-3.86789	2.88017
DCP13	-11.9799	-12.4255	-9.64875	-2.02052	-5.11547	-5.58447	-10.5272	-7.70309
DCP14	-15.2795	-10.5256	-10.9386	-13.9112	-7.80655	-12.1534	-15.2697	-9.06731
DCP15	12.1414	4.77117	-0.988811	-7.48988	-0.562879	-2.39942	-0.837094	-6.33885
DCP16	-8.76545	-8.28264	-6.14294	-3.30013	-10.1318	-9.69361	-6.93039	-3.3383
DCP17	-1.03507	-7.90459	1.07495	-8.17604	-10.8619	-6.58822	-0.341526	-1.36386
DCP18	-2.29379	-3.64789	-0.00572024	2.54911	-3.49035	-3.76826	-7.84016	-8.8256
DCP19	-5.06318	-4.45702	-10.6519	6.58211	3.28749	2.27352	-8.46015	-0.122072
Trunk lateral flexion
DCP1	-7.98927	-6.91585	-8.65353	-8.89722	-9.09815	-9.25335	-6.69654	-11.1238
DCP2	-8.33421	2.23302	-9.4781	1.18084	-1.14642	-0.440934	0.223383	-8.95183
DCP3	1.10354	-3.57707	-3.53268	0.877143	-4.3124	-3.31921	-0.298195	-5.58116
DCP4	-4.64656	-10.7817	-8.483	-5.90364	-7.76774	-6.2375	0.193517	-5.44772
DCP5	-1.03694	0.835283	1.63814	0.504959	-0.216822	-0.743496	-1.22647	0.0865772
DCP6	2.44019	-6.23842	0.46426	-0.822617	2.53412	-1.42746	0.928262	3.37263
DCP7	-10.2531	-5.49907	-12.2131	-17.7822	-1.30929	-10.6102	-15.6006	-6.68813
DCP8	-8.88042	-0.444408	-1.79903	-6.47408	-9.06059	-3.97064	-1.17544	-6.23069
DCP9	-3.23685	-1.39403	-2.95883	0.469212	7.41719	3.4757	-4.76775	-6.22248
DCP10	4.61652	9.44669	9.97546	6.55739	7.37408	4.02677	4.70775	6.45001
DCP11	5.98007	3.35731	-2.75439	4.97393	-3.19145	-2.76887	5.05173	-2.58967
DCP12	6.61219	11.1059	9.67773	16.9433	9.96468	16.0756	12.4567	13.6993
DCP13	13.4614	17.3044	4.10727	6.37954	15.7837	1.8381	7.4677	20.1726
DCP14	3.60139	1.99933	7.73183	-0.357328	5.84234	3.46874	4.81136	0.935458
DCP15	1.56305	0.370458	5.71432	-4.36486	3.4402	-2.76956	0.244259	-6.27933
DCP16	10.9238	4.18271	8.66793	4.47742	6.10582	8.45019	6.7129	8.73717
DCP17	0.506308	3.92539	7.41319	1.03534	-2.11941	-0.805464	1.1107	1.72615
DCP18	-0.796272	-5.15496	-0.918047	-0.869166	0.508711	4.87255	0.391751	-3.96153
DCP19	-8.50657	-1.61825	-5.10841	-5.25111	-0.744206	-1.21628	-9.3432	1.65626
Trunk axial rotation
DCP1	-16.2536	-11.5241	-14.2993	-13.0107	-13.1053	-14.2092	-11.4997	-13.7124
DCP2	-14.2548	-11.6493	-6.90081	-9.57368	-5.65296	-14.2245	-16.2462	-7.68268
DCP3	2.45298	0.283856	1.64747	5.75377	3.65825	0.989887	1.46768	2.03305
DCP4	-14.3167	-11.3778	-12.1712	-12.0117	-15.8831	-12.6579	-11.3944	-10.6192
DCP5	-22.269	-21.8313	-25.0198	-23.9603	-23.9646	-23.3948	-20.879	-21.8508
DCP6	0.979046	-0.272226	-2.9196	-2.90548	-0.976899	-13.3877	-12.8887	-24.1225
DCP7	6.15487	-0.60379	-3.92137	6.93517	-8.13	-4.4114	-1.45958	-1.21668
DCP8	-2.76238	-5.8111	-1.47281	-3.4916	-2.17906	0.35425	-1.99118	-0.958566
DCP9	-43.1192	-38.5036	-47.8326	-49.9409	-44.0284	-50.8771	-39.4428	-37.2805
DCP10	-17.3104	-16.0198	-15.7836	-14.9719	-13.5184	-15.9308	-15.9953	-17.1692
DCP11	-20.104	-25.5705	-24.5837	-20.6135	-21.8669	-17.4942	-22.8254	-18.1383
DCP12	-16.0759	-22.9585	-23.1025	-20.6567	-16.8429	-21.1524	-17.0271	-17.5065
DCP13	-17.5026	-25.8119	-17.4747	-14.1124	-19.6795	-18.5176	-14.5253	-18.169
DCP14	-38.1458	-15.9631	-14.2636	-30.7933	-31.8958	-37.4535	-39.0327	-33.1528
DCP15	-18.7535	-17.3669	-13.908	-18.3453	-11.5504	-7.85732	-0.597187	-16.9787
DCP16	-8.26115	-4.00959	-8.71072	-5.83386	-3.98726	-1.12642	-2.83691	-2.29587
DCP17	-2.3024	-0.826093	-15.2949	3.29513	-5.46239	2.97565	-8.84179	-2.29361
DCP18	-9.52548	-14.7669	-0.0986956	-25.0739	-12.3241	-9.69451	-1.4611	-0.567991
DCP19	-17.6025	-21.0586	-3.00887	-11.0748	-29.6686	-9.43172	-14.6721	-1.89207

## Sheet: TD_JAPTA_RS
Elevationplane
TD1	12.1729	2.38777	7.2449	7.22845	16.363	14.2975	11.6296	16.0993
TD2	19.7841	17.0022	16.544	17.2586	12.6076	16.5724	14.9435	19.7826
TD3	18.4636	13.971	12.2162	16.5769	16.4767	17.2878	19.3097	20.145
TD4	4.84465	4.88436	-7.91059	-10.2408	-7.71902	-8.73014	14.2584	-6.64592
TD5	16.8957	21.9518	12.8097	18.8048	17.1769	18.2976	12.0476	16.6505
TD6	17.719	20.5586	27.0432	24.2989	20.8058	19.1354	21.0358	32.168
TD7	22.9695	23.7557	25.3972	25.3243	25.629	21.5958	24.1364	21.6361
TD8	35.2437	41.1215	22.9664	35.3512	37.3215	26.1572	34.1678	35.0115
TD9	15.6833	14.1179	15.0241	16.4197	14.7946	13.2272	15.2219	16.8798
TD10	15.6783	13.2937	11.9855	19.0217	15.4839	12.489	16.6614	9.55001
TD11	2.58545	8.67187	8.37426	5.41908	16.173	18.2052	9.26378	6.46828
TD12	22.669	22.0749	16.3979	27.3601	22.667	21.4494	20.6486	28.2766
TD13	-9.86563	-7.48948	-0.815922	-8.72884	-5.43773	1.68734	-3.27596	-5.03273
TD14	16.8119	17.7209	18.4016	20.0019	23.6146	21.0767	17.8639	17.1333
TD15	-6.83362	-7.27101	-3.57123	-2.87521	0.238977	-4.1213	-4.67547	-1.76119
TD16	11.0827	7.3082	7.70294	1.01312	7.71554	6.34913	6.08629	11.6092
TD17	10.1042	4.8451	-1.0311	2.79282	4.10618	9.13194	3.74335	-5.45355
TD18	11.3044	5.29697	2.58596	5.75826	5.91872	13.869	-2.08095	4.69123
TD19	29.0905	24.4192	26.5776	23.1599	23.9679	28.4383	24.756	22.7132
TD20	31.1498	23.2157	29.8654	24.4529	28.84	23.5103	26.7189	25.1551
Shoulderelevation
TD1	-85.4211	-75.1363	-83.3484	-73.6278	-72.5027	-74.7477	-83.6729	-77.3566
TD2	-74.6754	-73.5292	-76.272	-70.5789	-74.1533	-70.0502	-74.9737	-73.6786
TD3	-96.176	-95.4148	-95.0182	-94.3717	-95.3874	-95.6897	-95.0766	-96.3573
TD4	-55.3655	-67.6902	-59.358	-57.1349	-61.4157	-63.7096	-55.6933	-55.9774
TD5	-58.1472	-60.1794	-64.6167	-65.5739	-63.7208	-61.7439	-65.7749	-63.7814
TD6	-78.3975	-74.2624	-77.4962	-70.5233	-73.1502	-79.4516	-74.6718	-77.3843
TD7	-70.4829	-68.5816	-66.9391	-69.119	-67.8532	-67.9	-72.3333	-71.2889
TD8	-69.413	-74.5677	-68.4077	-73.0456	-73.8121	-75.6944	-75.312	-76.2494
TD9	-87.8147	-87.9752	-88.2722	-85.255	-89.5773	-87.0025	-87.8035	-89.0279
TD10	-83.124	-84.6108	-84.31	-85.233	-87.078	-86.836	-85.4643	-84.5176
TD11	-75.5121	-72.2513	-75.2806	-80.1383	-70.5531	-69.3473	-75.9563	-70.8523
TD12	-59.4557	-59.5648	-54.0026	-53.6025	-56.2438	-53.2883	-58.9218	-55.012
TD13	-66.3945	-69.787	-64.0458	-65.2631	-58.9562	-66.6766	-70.7377	-66.0466
TD14	-77.8708	-77.7205	-71.7564	-80.5502	-79.9485	-78.631	-78.7837	-77.3517
TD15	-59.622	-66.149	-56.6093	-62.6696	-66.3067	-63.7249	-60.6936	-60.0471
TD16	-74.3048	-73.8198	-71.0389	-72.7037	-72.8698	-69.4168	-71.2365	-73.1927
TD17	-78.6898	-75.101	-78.2742	-75.2211	-79.3982	-75.1103	-79.4292	-78.6953
TD18	-71.4491	-70.8864	-70.7499	-73.6753	-70.8991	-73.4524	-73.6193	-74.7703
TD19	-74.6366	-70.6835	-74.7587	-75.189	-70.4723	-71.0681	-75.8814	-64.221
TD20	-65.6669	-62.3885	-58.9953	-68.0036	-66.2478	-64.7138	-61.55	-66.2607
Shoulderrotation
TD1	-35.7392	-33.8241	-32.6029	-48.6867	-34.1185	-33.2432	-34.1915	-31.4713
TD2	-43.0148	-40.4122	-40.7978	-39.2029	-38.6316	-41.0284	-40.74	-38.7742
TD3	-36.6107	-37.2004	-37.4608	-43.6774	-36.7748	-36.0547	-38.3772	-42.6473
TD4	-45.7014	-44.658	-37.2076	-45.0748	-47.194	-33.7233	-39.005	-36.2978
TD5	-13.8094	-15.5701	-10.7646	-20.6	-23.5436	-15.5226	-12.9945	-19.7868
TD6	-18.2724	-18.5321	-20.3552	-18.8882	-18.5803	-14.2612	-18.018	-17.3254
TD7	-22.8363	-24.7631	-23.731	-23.1445	-22.7203	-25.8303	-22.8015	-24.5219
TD8	-56.1643	-54.7424	-56.0999	-53.4781	-59.3526	-56.6833	-56.0375	-56.1182
TD9	-47.1611	-57.2115	-50.787	-54.043	-47.8278	-47.0915	-49.9491	-46.809
TD10	-16.5581	-24.0429	-16.2077	-23.6977	-20.5793	-21.7546	-22.2421	-24.2763
TD11	-20.9801	-20.4218	-20.4616	-23.7495	-17.5557	-21.5063	-18.557	-23.3759
TD12	-30.6141	-26.6724	-29.8741	-25.8568	-31.141	-31.7339	-21.7352	-30.132
TD13	-40.3694	-41.0426	-44.0384	-44.6444	-43.0735	-39.4645	-41.8533	-42.1099
TD14	-37.3231	-36.9902	-37.2148	-34.5857	-36.2862	-33.9446	-38.3786	-39.6929
TD15	-82.8851	-84.2688	-90.0388	-87.3281	-86.9381	-86.3857	-91.2553	-81.0202
TD16	-15.7016	-24.0872	-19.6133	-23.719	-20.588	-20.9845	-18.8447	-30.125
TD17	-32.2041	-29.5419	-21.8284	-31.6352	-23.3988	-31.0122	-33.9072	-37.2527
TD18	-33.9151	-37.6822	-42.5492	-45.9321	-40.9348	-47.543	-48.8356	-38.6532
TD19	-19.6174	-21.0022	-21.5254	-22.1018	-21.8006	-19.976	-19.5901	-22.5835
TD20	5.05903	0.922526	3.20742	4.19402	1.47503	6.68791	0.652659	3.37506
Elbow flexion/extension
TD1	23.9848	5.88904	6.38626	23.9944	-0.452299	-3.42564	-1.50274	12.0865
TD2	1.95075	10.183	3.42156	5.9687	8.33904	8.89725	2.51929	5.10149
TD3	-0.503289	-0.430904	0.569815	25.363	-1.55463	3.21002	3.46744	-1.30708
TD4	28.3245	42.1859	40.0395	8.75198	42.7011	48.852	45.8894	31.6529
TD5	26.4062	16.7617	22.0767	29.3266	21.2883	22.955	24.763	22.0371
TD6	12.2009	5.81611	1.37407	7.28506	8.28379	10.5455	13.9292	10.1459
TD7	3.7927	7.49476	1.62691	9.79957	2.13207	-0.921623	8.3651	-1.72472
TD8	11.2303	28.5536	14.8394	22.5706	13.3502	16.8705	18.4311	13.1582
TD9	-6.7877	-7.5467	-8.92378	-3.34111	-6.03639	-6.16809	-6.98437	-8.66384
TD10	1.63143	4.35974	2.20351	10.0639	3.37128	16.6859	3.377	3.54393
TD11	-2.54658	-6.80357	22.7196	22.4825	11.2932	-4.51039	-2.53056	13.1282
TD12	18.5112	26.3719	28.4138	23.0816	25.8773	24.8558	19.2154	28.4392
TD13	49.1731	39.7197	32.2479	31.1423	30.3726	23.5376	42.3185	37.7398
TD14	14.3962	6.33882	4.96585	15.4235	3.42953	8.56903	10.4738	8.72542
TD15	45.1325	48.7042	30.105	40.3039	35.0868	32.195	33.833	51.138
TD16	43.2483	55.3032	39.2499	43.2211	52.5737	52.6214	38.64	57.2019
TD17	22.9725	12.0441	15.6987	3.50949	23.7269	14.1032	5.29441	8.25373
TD18	17.9725	19.5938	23.4318	21.9167	17.1814	12.8142	16.1464	17.5509
TD19	16.4576	10.9643	15.2803	14.14	18.7581	15.1965	15.4757	15.6903
TD20	4.03681	3.85097	5.67099	13.2533	3.81521	5.84339	7.04319	5.01624
Elbow pro/supination
TD1	139.747	141.672	132.947	138.788	136.066	142.948	137.609	136.978
TD2	94.3373	89.2091	91.1157	93.1277	93.2258	95.7572	95.6099	94.1991
TD3	141.023	146.569	141.136	152.129	147.532	139.425	143.44	146.436
TD4	126.34	131.973	129.135	128.716	124.584	133.109	130.966	134.545
TD5	93.3977	99.0395	96.8485	89.0735	86.7635	101.031	105.09	89.1804
TD6	117.829	122.313	119.214	118.368	120.909	117.001	111.941	110.993
TD7	115.15	119.516	117.011	113.478	117.02	114.649	112.048	119.254
TD8	150.755	152.98	146.068	147.675	154.654	151.17	153.745	151.51
TD9	137.371	137.981	151.879	141.952	139.733	137.824	136.169	150.461
TD10	93.1818	89.6399	93.2887	91.2092	94.591	86.4617	88.869	93.5279
TD11	75.9397	80.2918	85.5118	80.0207	76.8329	83.985	77.9353	92.4281
TD12	107.24	115.106	106.972	113.973	109.682	117.912	111.458	117.257
TD13	128.942	113.048	126.003	133.974	126.672	125.076	120.757	129.382
TD14	123.951	121.443	122.89	120.752	125.739	123.627	121.909	122.452
TD15	169.724	172.034	172.945	170.932	171.441	158.874	161.122	171.041
TD16	117.056	108.593	105.565	102.101	109.464	110.161	110.603	116.313
TD17	127.716	133.591	127.273	135.577	139.093	133.531	129.123	131.273
TD18	115.429	120.918	119.406	121.246	122.133	119.209	123.68	125.759
TD19	109.951	104.574	116.087	108.806	113.211	107.973	117.999	106.101
TD20	70.7225	80.0846	68.9123	74.3056	78.4955	83.7411	74.4467	70.1851
Wrist flexion/extension
TD1	21.3943	14.8709	23.0271	15.6027	17.7142	28.5584	25.9462	28.2881
TD2	10.8135	6.74885	10.4516	8.73359	4.89847	9.98696	8.94046	6.53626
TD3	15.4454	13.8447	17.3721	26.3143	13.3369	15.1633	11.9533	12.7981
TD4	6.04011	16.5157	7.97656	12.1818	17.7137	10.624	13.6914	10.3134
TD5	-13.4968	-12.9254	-16.6272	-9.6181	-9.87849	-17.0186	-7.71236	-8.18605
TD6	-17.1942	-17.732	-14.9395	-22.3371	-25.7443	-15.1554	-21.132	-18.3454
TD7	-21.1226	-16.9808	-18.5084	-21.0869	-16.3852	-13.659	-11.4819	-8.85101
TD8	13.6385	17.7125	23.1384	18.4126	24.2583	19.0622	18.8168	24.0212
TD9	10.6194	17.3333	17.1253	17.3579	16.0235	10.0211	11.3255	15.1647
TD10	19.2074	24.3515	19.8787	19.4674	18.1418	15.684	21.8963	18.8784
TD11	22.5669	-0.324779	6.96609	23.8562	16.0235	6.07823	4.39432	12.5748
TD12	2.17844	-12.3405	-1.44502	1.79309	2.86705	4.113	3.49856	-0.299904
TD13	2.62685	2.78735	0.993854	3.98816	10.7722	6.64001	8.20363	5.17227
TD14	11.5135	5.4051	7.35614	12.2612	10.9058	2.42687	10.6103	11.0906
TD15	17.1078	17.4427	13.6104	17.8895	19.9459	14.1246	9.09579	10.406
TD16	19.394	27.5177	19.7823	25.6354	19.997	19.3317	19.2703	14.0547
TD17	19.9778	14.0291	18.2112	18.266	20.3436	15.2483	19.7289	24.4426
TD18	11.9339	11.6627	12.7601	12.7918	9.64067	10.9372	11.3958	13.9939
TD19	-6.0024	-5.69208	0.554236	-10.1602	-5.7501	2.52683	-10.5925	-7.87013
TD20	-14.4728	-19.0547	-14.4958	-19.4669	-15.626	-11.0765	-12.4026	-24.4144
Wrist deviation
TD1	-13.5255	-0.105297	-16.8523	-12.0554	-10.0212	2.30822	-6.2869	-5.70553
TD2	-2.6222	-5.50132	-3.98922	-3.14514	-0.720489	-4.95905	-3.88916	-5.27256
TD3	9.70237	3.67835	4.01215	6.66569	2.51676	5.11263	3.77008	6.42609
TD4	7.94376	-0.819187	4.6046	4.67101	1.5573	-0.0387826	3.81886	7.76847
TD5	1.62803	3.59984	3.53894	2.95122	7.95065	0.400893	4.54647	2.79987
TD6	4.80777	7.00245	-3.54142	7.01913	8.05954	2.15731	-2.20387	11.1726
TD7	1.75948	5.6267	1.40458	3.43356	1.87707	1.4509	6.00803	6.13479
TD8	5.36205	-7.48075	2.9766	7.14343	2.64377	-1.24721	11.2611	0.312666
TD9	-2.48651	-4.01219	-8.5222	-3.45577	-5.36876	-1.78893	-4.60908	-3.84128
TD10	11.6481	14.6385	15.4752	12.9765	11.1672	14.7151	11.2564	14.3557
TD11	16.5141	12.6855	12.4435	13.3759	14.9419	16.0897	12.4007	14.1619
TD12	-3.34836	2.10034	-4.65048	-0.866421	0.0738477	-4.95731	-2.98518	-0.413051
TD13	5.46406	1.5061	7.52358	1.96611	1.55422	9.95859	12.1777	9.12844
TD14	-0.268433	4.33836	1.23461	-4.52996	-0.858423	-2.54358	5.92389	5.45376
TD15	6.42721	14.4732	-1.79179	5.57893	2.46308	-0.203037	-2.0309	-11.1219
TD16	9.79842	13.0079	1.06103	10.4914	10.384	11.1428	13.2163	8.86646
TD17	8.03671	2.10014	0.974064	-0.257929	8.39296	-1.65007	0.51333	2.42541
TD18	-4.87516	6.26041	0.175685	4.91823	2.72548	0.330483	-1.51663	0.438025
TD19	6.62761	11.09	13.7658	8.50692	4.78414	7.34433	11.41	9.43681
TD20	9.9942	15.7425	11.2428	10.2437	18.2469	13.9103	17.543	15.9758
Scapula pro/retraction
TD1	29.0838	26.2055	25.5275	25.4687	26.4155	25.4104	28.3608	31.5398
TD2	12.5814	15.4455	15.0648	14.2942	14.9795	11.8416	14.5433	14.9869
TD3	15.7214	13.8953	14.1336	12.8455	13.3188	12.3016	13.3881	13.7748
TD4	-13.5045	-12.1671	-9.75899	-3.57974	-10.1511	-2.57852	-12.5308	-9.61285
TD5	20.2634	21.2543	22.3581	17.98	18.1483	17.8462	18.4108	21.2219
TD6	45.5084	41.9409	41.2718	44.421	45.4659	45.338	43.9184	44.1509
TD7	27.3873	26.903	26.5795	26.9963	27.3333	26.0032	26.7521	29.1071
TD8	46.5381	39.8876	42.7659	40.1783	45.4374	43.5578	45.6933	43.1046
TD9	19.5474	19.175	25.187	22.2231	18.8775	21.8792	21.7827	25.9179
TD10	3.98098	2.23609	3.28946	3.77933	4.38883	2.83552	2.7099	2.84316
TD11	5.70235	13.4432	15.7884	10.0971	9.44603	10.4609	11.0942	12.542
TD12	1.7577	-4.85018	1.55118	1.30793	1.4126	11.386	8.37735	9.42497
TD13	-10.5439	-9.50928	-0.040636	-7.14632	-5.74663	-4.61642	-5.77734	0.646781
TD14	22.8232	24.1682	19.8352	20.6522	22.0863	24.7116	22.3247	20.9035
TD15	26.4117	28.5814	25.0654	27.8248	26.3058	28.8912	27.2845	25.2322
TD16	13.3394	15.6131	14.113	15.9077	17.6838	15.8607	11.8968	15.2728
TD17	7.81878	7.81386	11.2798	7.72201	6.44617	10.455	9.90358	8.17276
TD18	19.3331	16.4634	21.4351	21.3847	21.0636	21.9555	19.5735	23.3156
TD19	39.0204	40.2766	37.8832	42.189	38.6413	41.1185	41.3204	40.2967
TD20	43.6648	44.1839	42.8073	42.4302	42.8702	41.838	43.5126	42.4308
Scapula rotation
TD1	-18.2108	-18.7749	-16.5717	-14.8029	-13.3655	-15.468	-10.7869	-19.4916
TD2	-19.7014	-23.1904	-19.7193	-19.0086	-22.851	-20.187	-20.4934	-20.5445
TD3	-19.5149	-20.6357	-18.3607	-17.9531	-18.4941	-20.8499	-21.1173	-19.659
TD4	-33.2201	-21.8171	-26.2644	-24.2643	-28.6917	-28.4191	-21.862	-27.9789
TD5	-12.8833	-13.5781	-13.3954	-10.7508	-10.8381	-11.0654	-15.355	-10.2424
TD6	-8.02769	-7.47027	-7.58965	-8.07222	-9.73747	-7.60138	-9.08868	-10.899
TD7	-3.53385	-4.46119	-4.3275	-3.56179	-3.76005	-4.54437	-2.34115	-4.79549
TD8	-13.8459	-11.5322	-9.06259	-13.8329	-8.60269	-8.55496	-7.97539	-17.1556
TD9	-7.7082	-7.71209	-9.07131	-6.83476	-7.00975	-6.33034	-8.03268	-6.33385
TD10	-19.5569	-23.0655	-21.5951	-23.4941	-22.9241	-23.6431	-19.809	-17.8649
TD11	-37.3323	-33.2933	-31.9074	-32.1904	-38.9355	-38.8985	-32.0575	-34.7827
TD12	-42.0339	-43.5413	-44.8802	-45.562	-41.1765	-46.9392	-44.238	-42.8294
TD13	-40.199	-38.1738	-38.0422	-40.0587	-43.3758	-38.518	-37.5051	-42.3293
TD14	-9.79504	-9.45582	-9.19478	-11.5113	-7.50513	-5.69903	-10.0028	-7.02534
TD15	-9.58588	-12.0496	-14.1563	-14.132	-10.7364	-14.0272	-13.3416	-8.19916
TD16	-10.9337	-8.28697	-6.00268	-13.2715	-6.83747	-9.48098	-7.14483	-6.94825
TD17	-24.7267	-27.1827	-24.8789	-32.4239	-26.5599	-29.8572	-27.209	-31.4276
TD18	-12.4158	-14.6954	-15.3588	-20.3094	-17.7444	-16.9814	-15.8609	-20.2188
TD19	-15.7888	-13.2056	-10.5255	-11.493	-14.2426	-15.2167	-11.5688	-16.1262
TD20	-0.452859	-3.31138	-0.427769	0.519442	-1.76211	-2.07294	1.7139	1.69952
Scapular tilting
TD1	-14.0695	-18.9057	-14.5366	-13.7069	-14.9362	-15.4609	-12.6371	-15.9019
TD2	9.68692	8.73991	10.7198	9.18033	12.3114	11.7181	11.2598	10.2615
TD3	2.77677	2.88208	2.84503	3.53345	4.98017	5.06611	3.31459	6.00717
TD4	0.681508	1.32215	-5.22698	-2.46675	-1.29152	4.43662	-4.87649	0.785832
TD5	-7.96011	-8.50828	-7.68807	-9.90406	-6.47019	-6.64827	-9.68479	-8.62457
TD6	-31.5489	-35.9012	-31.5957	-36.4994	-30.0172	-32.3115	-32.0995	-34.7014
TD7	1.38775	1.73519	3.62589	1.71129	-1.31373	1.87026	0.50709	1.17499
TD8	-4.72396	-3.54445	-3.43221	-3.64074	-2.48105	-3.30564	-4.71245	-2.27391
TD9	-19.8341	-15.4274	-14.5132	-14.0787	-13.4098	-15.4676	-14.7469	-14.2975
TD10	8.05887	8.90372	8.40479	8.80069	10.5786	9.66528	8.50259	9.1683
TD11	-3.07743	-2.47277	-4.36084	-5.04519	-5.97954	-5.50856	-5.83205	-6.13898
TD12	5.89678	-3.34978	5.84591	3.19495	6.77962	-4.10198	-5.53008	-4.4411
TD13	20.9094	17.6778	15.0039	21.1074	22.4478	16.982	19.4592	21.8221
TD14	-6.63831	-2.71403	-4.06838	-7.75164	-7.2776	-8.34734	-4.17548	-4.53183
TD15	5.60789	3.88802	7.82085	4.11475	5.73054	7.92994	7.95964	6.25707
TD16	20.7221	19.7771	20.7814	17.9291	19.4939	21.1567	18.9742	19.5754
TD17	1.75584	3.06222	7.68953	3.77518	2.34482	1.31926	-0.591092	2.53048
TD18	2.44151	1.72719	3.10428	7.57103	1.28393	3.67837	2.29818	4.58348
TD19	-23.8146	-23.8718	-24.6793	-26.4195	-24.5844	-22.7967	-25.0353	-25.6742
TD20	-4.84937	-1.42011	-6.2931	-3.728	-1.86675	-1.23615	-1.35458	-3.84336
Trunk flexion/extension
TD1	-12.5671	-10.7407	-7.52346	-10.3261	-10.4904	-12.3148	-12.7454	-4.01837
TD2	-6.30746	-5.78076	-6.82967	-7.29256	-7.2571	-8.11913	-6.46361	-7.26328
TD3	12.2174	13.0524	9.77992	8.86109	13.9127	14.4053	8.7109	12.6306
TD4	-10.0576	-7.97828	-12.9963	-4.64026	-7.59298	-7.83281	-7.86568	-8.38053
TD5	5.40793	2.38017	5.00499	1.11985	3.55679	3.30398	2.5317	3.0784
TD6	3.58214	0.844897	-0.269482	-1.79971	2.69253	-1.37426	-1.03278	1.80453
TD7	1.55091	1.53643	2.79305	2.42276	2.11399	3.06291	3.31834	2.21844
TD8	-2.17643	-4.61072	-2.50312	-3.36379	-3.91916	-3.47858	-4.06227	-3.48854
TD9	5.66835	4.46654	3.6073	4.5341	6.95531	3.79166	3.73135	0.831026
TD10	10.9358	13.0142	12.4966	11.0115	10.8169	13.4148	10.2436	12.7609
TD11	-4.83352	-5.19126	-3.27918	-6.6085	-5.3741	-7.18615	-2.71395	-2.18636
TD12	-5.63509	-5.56204	-9.26764	-6.4472	-6.855	-6.91524	-8.13148	-4.71295
TD13	-1.89546	-0.12421	-2.95454	-0.394818	-2.56573	-0.403899	-5.03716	-1.79814
TD14	-3.78583	-3.4969	-2.41135	-2.04115	-2.66325	-3.1736	-4.1656	-2.54391
TD15	-7.53103	-5.52632	-8.17409	-5.37949	-5.08747	-4.43826	-5.92141	-6.65787
TD16	5.07854	5.42283	4.55189	4.42194	6.66068	6.06641	9.5874	5.54068
TD17	-3.66766	-3.09183	-2.5701	-7.0921	-2.49989	2.81297	-3.13596	-2.9103
TD18	-12.4801	-11.1334	-16.8702	-13.9252	-10.5611	-11.9501	-10.3071	-11.8074
TD19	-0.863244	1.28596	3.49374	-2.23408	0.606328	-0.512693	2.28663	-0.47276
TD20	-4.15579	-4.20154	-3.05263	-4.16976	-3.31587	-5.61677	-7.33933	-4.48914
Trunk lateral flexion
TD1	11.2839	9.05749	-2.74243	3.03162	11.8829	2.1276	14.4771	2.20153
TD2	-5.58956	-4.82764	-6.46196	-5.00236	-4.53403	-6.32808	-5.93893	-5.19986
TD3	3.80782	3.57752	3.23959	2.34915	3.44017	2.99239	2.9747	1.58437
TD4	-1.31137	0.929423	2.17196	-2.32985	1.0956	0.627669	-3.97451	-0.928567
TD5	-4.34432	-3.81005	-2.44458	-2.30789	-3.16364	-4.47065	-2.17263	-2.16871
TD6	-4.93767	-5.50626	-4.24171	-6.21921	-4.64325	-6.6252	-3.91527	-4.84117
TD7	-9.02254	-8.8119	-7.66114	-8.26683	-6.93704	-7.1548	-8.65012	-6.46373
TD8	-2.37585	-1.84547	-3.65439	-0.74334	-3.49225	-4.4598	-1.94966	-2.08969
TD9	1.03627	2.74825	4.02262	1.38923	0.968399	1.73516	0.72995	2.39145
TD10	-8.71343	-7.22	-10.8972	-8.62331	-7.99061	-10.7741	-7.97574	-7.63317
TD11	3.7845	-0.846712	-1.29712	-0.731095	0.537264	-1.35451	-2.40571	6.65088
TD12	6.64385	1.14449	8.29005	3.68659	7.50441	7.00418	2.79224	0.899649
TD13	9.88823	1.05351	5.77223	7.45352	8.15711	4.50843	4.91278	7.76972
TD14	-1.53357	-2.69168	0.344747	-1.66216	-0.254693	-1.35128	0.54703	-1.91861
TD15	-1.40317	-2.55046	-2.24658	-2.98897	-0.657081	1.35491	-2.73532	-3.8602
TD16	-5.98162	-2.70858	-4.87724	-6.03505	-5.67608	-3.93913	-4.62609	-4.70341
TD17	5.39788	10.0587	5.61122	6.88587	12.8343	1.3495	11.2672	2.86262
TD18	-0.83983	-0.216746	-0.995758	0.360049	-1.48778	-1.59523	-1.17785	-0.346611
TD19	-5.03463	-5.11667	-5.76149	-5.10194	-4.72328	-4.58712	-4.81247	-5.07987
TD20	-2.15964	-3.94482	-8.06494	-3.79097	-6.15373	-5.83436	-8.36142	-6.53399
Trunk axial rotation
TD1	-15.2896	-16.6555	-15.7958	-19.788	-16.7136	-15.1931	-16.7473	-16.4386
TD2	-7.15478	-6.96284	-5.73508	-4.16853	-8.87212	-4.90979	-7.11172	-9.58266
TD3	-9.00227	-10.4256	-6.56907	-7.58011	-6.20356	-13.3016	-5.44671	-6.10232
TD4	-9.35921	-11.6261	-14.5383	-10.2225	-9.90145	-15.393	-12.9635	-8.0606
TD5	-13.4084	-8.13379	-16.9732	-16.0142	-10.8168	-12.1314	-15.197	-16.9816
TD6	-1.99536	-0.626454	-7.83538	-3.77296	-1.15465	-8.76175	-1.6837	-1.97476
TD7	-0.856193	-0.731676	-0.274317	-0.542263	0.18198	-1.568	0.245153	-2.49289
TD8	-17.2377	-10.4166	-15.9925	-5.15805	-17.1323	-14.2664	-7.28556	-6.51844
TD9	-4.78036	-5.30545	-2.01662	-4.58053	-1.88956	-7.64611	-5.93071	-1.23515
TD10	2.93695	-0.502197	0.527635	2.82716	-5.64958	-4.24863	2.6705	2.26348
TD11	-6.91083	-8.58956	-6.13959	-9.56844	-7.28558	-8.0941	-6.42666	-9.98056
TD12	-12.987	-15.1489	-14.2381	-15.8075	-13.0198	-11.9991	-13.9439	-11.0281
TD13	-12.2532	-19.7867	-17.7403	-11.6552	-17.3343	-11.5167	-18.3529	-11.5707
TD14	-8.88548	-10.0287	-8.58709	-11.1367	-8.62558	-10.2554	-7.32731	-11.2446
TD15	-13.5268	-14.535	-9.5738	-9.93762	-13.9054	-5.18486	-11.142	-11.3572
TD16	-19.0597	-6.83855	-14.611	-10.1706	-15.5359	-7.17625	-16.2381	-19.2728
TD17	-11.1291	-13.0367	-12.9807	-12.9266	-12.1145	-11.658	-10.1941	-14.2518
TD18	-5.00657	-4.37315	-5.35614	-5.47087	-1.59546	1.71724	-6.18342	-5.10889
TD19	-3.14824	-4.33335	-1.05091	-2.65279	-1.68617	-1.11996	-3.26954	-1.16914
TD20	-9.40228	-10.6846	-11.1992	-9.29838	-10.8135	-10.1186	-7.47879	-13.4003

## Sheet: DCP_SPATTEMP
REACH FORWARD
Trajectory deviation
DCP1	1.27495	1.30895	1.19858	1.14715	1.26236	1.24001	1.35714	2.01417
DCP2	1.23385	1.21522	1.21028	1.17029	1.2206	1.24796	1.20756	1.15681
DCP3	1.46662	1.26863	1.33445	1.27466	1.33172	1.28374	1.36675	1.24371
DCP4	1.22594	1.26636	1.25165	1.27106	1.25781	1.23253	1.26996	1.24402
DCP5	1.5743	1.66975	1.54304	1.58906	1.60776	1.5738	1.65481	1.51711
DCP6	1.47429	2.39378	2.5019	2.49177	2.55154	2.71768	2.22061	1.94764
DCP7	1.25849	1.2919	1.32003	1.29618	1.44697	1.3233	1.40727	1.36667
DCP8	1.23646	1.27008	1.41377	1.29017	1.23291	1.15537	1.19422	1.28167
DCP9	1.87362	1.97201	2.15183	2.18727	1.998	1.75411	2.12614	2.04705
DCP10	1.18093	1.17277	1.26345	1.25976	1.26764	1.32105	1.32271	1.1674
DCP11	2.10834	2.17747	2.15623	2.30069	2.44553	2.02474	2.36211	2.10863
DCP12	1.17945	1.22463	1.25292	1.19057	1.26477	1.24333	1.23229	1.19553
DCP13	1.35056	1.22049	1.26947	1.25184	1.49731	1.36624	1.40102	1.53889
DCP14	1.16313	1.15068	1.07576	1.11354	1.10304	1.20136	1.16541	1.21273
DCP15	1.27785	1.31958	1.23958	1.3757	1.36776	1.40025	1.28026	1.48168
DCP16	1.80944	1.58711	1.69014	1.6781	1.57613	1.46335	1.44253	1.43678
DCP17	1.28927	1.25123	1.24707	1.11942	1.2602	1.29016	1.30247	1.30642
DCP18	2.54509	1.87126	2.3473	2.1913	2.90704	3.32582	2.078	2.96522
DCP19	1.18979	1.23712	1.20401	1.2438	1.2904	1.27211	1.28455	1.30194
DCP20	1.41868	1.52505	1.43213	1.24948	1.44975	1.28756	1.43916	1.28818
Maximal velocity
DCP1	1.20841	0.870663	0.94015	0.875803	0.757299	1.05761	0.899792	0.960466
DCP2	1.22885	1.19616	1.18152	0.980884	0.99773	1.36406	1.05856	1.02687
DCP3	0.538833	0.528779	0.644918	0.42403	0.435928	0.414838	0.440864	0.511566
DCP4	1.41448	1.52262	1.34116	1.39938	1.22059	1.37638	1.32089	1.14095
DCP5	1.20351	1.19251	1.2371	1.35929	1.23106	1.22255	1.11799	1.21199
DCP6	0.00283986	1.5573	1.57813	1.61547	1.74041	1.59748	1.41587	1.56319
DCP7	0.824795	0.921702	0.832467	0.935482	0.864445	0.906184	0.975621	1.0093
DCP8	0.93834	0.795081	0.580349	0.688484	0.795761	0.528548	0.984991	0.822284
DCP9	1.04726	1.26768	1.45552	0.940663	0.891187	0.835208	0.967221	1.05815
DCP10	0.435784	0.381744	0.757974	0.697936	0.657706	0.455173	0.568428	1.27622
DCP11	1.66558	1.43606	1.58175	1.90184	1.82911	1.31356	2.05606	1.59985
DCP12	1.22006	1.17622	1.07852	0.98566	1.11751	1.02594	1.07965	1.13663
DCP13	0.907504	0.975358	0.976194	0.686049	1.03501	0.749058	0.910189	0.929301
DCP14	0.758278	0.971819	0.830739	0.846577	0.769206	0.944027	0.847367	0.849156
DCP15	0.680116	0.667855	0.744927	0.687255	0.749591	0.766487	0.637882	0.927784
DCP16	0.747538	0.838677	0.83706	1.03157	0.829946	0.692443	0.668939	0.67008
DCP17	0.875514	0.90267	0.808057	0.737449	0.906551	0.846526	0.905659	0.881177
DCP18	1.81423	1.56933	1.46839	1.44327	1.52939	1.28111	1.42414	1.26959
DCP19	0.87433	1.06004	1.43482	1.30981	1.28255	1.21241	1.40159	1.26238
DCP20	0.571167	0.672346	0.645409	0.7367	0.551878	0.644716	0.59841	0.583313
REACH AND GRASP VERTICAL
Trajectory deviation
DCP1	1.12179	1.17424	1.17812	1.17392	1.33134	1.08979	1.26353	1.19753
DCP2	1.1039	1.12756	1.09698	1.09628	1.08599	1.11651	1.12472	1.08854
DCP3	1.35682	1.29204	1.27899	1.32619	1.34368	1.39136	1.2781
DCP4	1.11872	1.10283	1.08412	1.21527	1.08201	1.08717	1.04436	1.03703
DCP5	1.58184	1.43744	1.31384	1.43451	1.42168	1.38966	1.35645	1.40817
DCP6	1.65801	1.73383	2.05744	1.74294	1.53277	2.23273
DCP7	1.12712	1.08221	1.10115	1.24256	1.10981	1.16123	1.07298	1.11226
DCP8	1.20901	1.22339	1.42166	1.24019	1.4918	1.29317	1.36596	1.30723
DCP9	2.50942	2.40263	1.58863	1.91966	1.60941	1.9522	1.76646	1.77058
DCP10	1.17343	1.41152	1.40884	1.32424	1.24828	1.22832	1.1271	1.08867
DCP11	1.81344	2.50552	2.21942	2.187	2.24937	2.23673	2.002	2.41265
DCP12	1.14455	1.08928	1.1507	1.14978	1.1724	1.18115	1.16	1.15976
DCP13	1.28048	1.4055	1.50385	1.28725	1.0871	1.27287	1.21745	1.72337
DCP14	1.10394	1.08565	1.08889	1.07193	1.05743	1.05966	1.06033	1.0353
DCP15	1.26866	1.20687	1.54799	1.22125	1.33044	1.39856	1.38312	1.28698
DCP16	1.52783	1.88411	3.2024	1.83044	1.40177	1.53178	1.39875	1.50866
DCP17	1.08057	1.19824	1.19047	1.12494	1.14616	1.13884	1.10294	1.06009
DCP18	2.24539	2.78925	2.14901	2.10688	2.94554	1.84359	2.25928	2.81888
DCP19	1.15289	1.2053	1.2206	1.12897	1.09368	1.18813	1.19604	1.12878
Maximal velocity
DCP1	1.11038	0.723128	0.74114	0.987392	0.699432	0.893381	1.09676	0.896219
DCP2	0.919513	1.15378	1.06407	1.0515	0.970505	1.08533	1.01838	0.962054
DCP3	0.538179	0.439605	0.490227	0.44956	0.424054	0.473918	0.369384	0.441414
DCP4	1.07616	0.99989	0.951553	1.02679	1.05176	0.978508	1.00408	1.20805
DCP5	1.02762	1.04862	0.734007	1.03339	1.02653	0.951722	1.2052	1.05726
DCP6	0.803679	1.02351	1.25547	1.04696	1.06126	1.46879	0.937331	1.25618
DCP7	0.840105	0.844007	0.762344	1.01651	0.899113	1.03318	0.851271	0.872197
DCP8	0.586849	0.911163	0.747798	0.555073	0.716943	0.776793	0.477233	0.778485
DCP9	1.10932	0.791922	0.838527	0.689587	0.820266	0.844824	0.682111	0.797431
DCP10	0.651782	0.616047	0.55355	0.623071	0.626115	0.511412	0.664932	0.676455
DCP11	1.4652	2.09777	1.67029	1.61936	1.50449	1.75559	1.20622	1.51527
DCP12	1.08733	0.962284	1.14217	1.06428	1.05436	0.96312	1.0138	1.48148
DCP13	0.576281	0.584762	0.842707	0.813473	0.721185	0.570377	0.759618	0.834255
DCP14	0.723616	0.847418	0.854152	0.89301	0.790807	0.820487	0.805725	0.856812
DCP15	0.793847	0.810747	0.941525	0.866625	0.831827	1.01943	0.755736	1.01038
DCP16	0.687003	0.512326	0.771646	0.641399	0.592129	0.498955	0.609089	1.06667
DCP17	0.786717	0.826849	0.727928	0.766475	0.769482	0.89437	0.99451	0.837466
DCP18	1.09106	1.06562	1.08257	0.979295	1.17438	0.960254	0.784273	0.913302
DCP19	1.2145	1.19712	1.23506	1.03434	0.895636	1.15725	1.03229	0.969598
REACH SIDEWAYS
Trajectory deviation
DCP1	1.11732	1.30562	1.18574	1.16479	1.19903	1.35548	1.42615	1.22665
DCP2	1.21999	1.31346	1.21833	1.17711	1.20709	1.24793	1.27017	1.24279
DCP3	1.33449	1.28896	1.24304	1.3158	1.28489	1.24399	1.26211	1.39357
DCP4	1.17713	1.18099	1.14636	1.11616	1.15949	1.12034	1.17123	1.16319
DCP5	1.40999	1.47871	1.49132	1.55651	1.69437	1.60228	1.50573	1.44048
DCP6	1.50041	1.16693	2.20979	1.55669	1.46898	1.47925	1.38572	1.37153
DCP7	1.18965	1.2631	1.32348	1.28082	1.16042	1.19739	1.36563	1.30673
DCP8	1.23647	1.20104	1.27162	1.34326	1.3849	1.13571	1.38897	1.19407
DCP9	1.2311	1.37038	1.33601	1.30735	1.32374	1.39796	1.28523	1.27262
DCP10	1.22423	1.19971	1.32158	1.17629	1.19912	1.19595	1.3827	1.21665
DCP11	1.67389	1.54186	2.29555	2.18359	1.7611	1.96295	1.67593	2.15633
DCP12	1.28804	1.19954	1.15035	1.15569	1.19176	1.1265	1.12422	1.15626
DCP13	1.28048	1.4055	1.32078	1.34552	1.46618	1.17015	1.23558	1.30978
DCP14	1.14802	1.13984	1.11518	1.13174	1.12465	1.13424	1.12524	1.08967
DCP15	1.39071	1.32666	1.5086	1.65274	1.56198	1.2227	1.55769	1.51328
DCP16	1.22994	1.17851	1.19231	1.21851	1.22166	1.23474	1.21257	1.2494
DCP17	1.25423	1.26194	1.45502	1.34001	1.35333	1.38551	1.20039	1.31762
DCP18	1.88115	2.00733	1.78618	1.58999	2.29248	1.78666	1.62477	1.98084
DCP19	1.26048	1.2631	1.36943	1.38435	1.32387	1.57562	1.35647	1.36026
DCP20	1.27422	1.47957	1.53147	1.41295	1.52829	1.45775	1.34291	1.54185
Maximal velocity
DCP1	0.9309	0.673895	0.793551	0.939849	0.688023	0.748342	0.852893	0.936304
DCP2	1.05443	1.12911	1.32792	1.04201	1.09448	1.16762	1.18169	1.16778
DCP3	1.21648	0.783013	0.724528	0.911652	0.874636	0.812654	0.868558	0.949388
DCP4	1.45767	1.76237	1.55515	1.52572	1.53052	1.42594	1.58845	1.50168
DCP5	1.97834	1.87059	1.83947	2.08593	2.14748	2.17012	2.01628	2.05657
DCP6	1.55937	1.2864	1.61248	2.01536	1.67041	1.44615	1.86925	1.19683
DCP7	0.96557	0.921881	1.02636	1.04741	1.19078	1.05598	1.02558	1.3435
DCP8	0.691036	0.753168	1.17643	0.950667	1.52454	0.722877	0.932913	0.896506
DCP9	1.32707	1.18064	1.4243	1.46465	1.21325	1.41161	1.20895	1.20253
DCP10	0.779064	1.13336	0.678233	0.854085	1.10198	1.34388	0.955565	0.818902
DCP11	1.35244	1.68478	1.6422	1.40063	1.52685	1.75115	1.23994	2.02605
DCP12	1.37654	1.26554	1.23461	1.22103	1.10749	1.18869	1.14143	1.17511
DCP13	0.576281	0.584762	0.783982	0.87802	0.874603	0.670863	0.850683	0.727065
DCP14	1.48962	1.55384	1.23089	1.28304	1.27737	1.23435	1.10327	1.14967
DCP15	1.03436	0.897474	0.949616	1.3478	1.23791	1.16825	1.39947	1.1111
DCP16	1.12404	1.3448	1.39148	1.27577	0.858471	1.27213	1.12477	1.25293
DCP17	0.969296	1.37577	1.33707	1.1209	1.19334	1.23065	1.13234	1.00282
DCP18	2.07665	2.0518	1.67337	1.76119	2.0371	1.59428	1.61484	2.09488
DCP19	1.36632	1.29862	1.38334	1.5346	1.5395	1.61428	1.239	1.37923
DCP20	0.745099	0.78866	0.902315	0.933415	1.12034	0.833752	0.95593	0.786181

## Sheet: TD_SPATTEMP
REACH FORWARD
Trajectory deviation
TD1	1.1363	1.09698	1.15392	1.18317	1.27754	1.11703	1.16974	1.15869
TD2	1.12458	1.11818	1.16274	1.10938	1.11721	1.10263	1.10856	1.10775
TD3	1.17305	1.12472	1.16573	1.09691	1.07878	1.27655	1.10154	1.13419
TD4	1.2695	1.19304	1.17892	1.17013	1.24941	1.1605	1.16764	1.14268
TD5	1.15626	1.13849	1.15943	1.11734	1.14058	1.11681	1.19057	1.15182
TD6	1.16324	1.09339	1.12528	1.0886	1.19475	1.07418	1.12278	1.08768
TD7	1.1867	1.19625	1.15984	1.18413	1.16055	1.16119	1.12917	1.18193
TD8	1.34635	1.26037	1.2467	1.21463	1.27845	1.30893	1.23664	1.24598
TD9	1.17252	1.23352	1.26064	1.19584	1.19403	1.14257	1.23476	1.2231
TD10	1.34774	1.35918	1.32254	1.39926	1.24867	1.28146	1.44359	1.36406
TD11	1.35729	1.24595	1.26085	1.34673	1.42402	1.36302	1.24295	1.3425
TD12	1.11399	1.12574	1.13809	1.10073	1.21196	1.08974	1.18825	1.21218
TD13	1.2286	1.17903	1.21106	1.21112	1.23222	1.21689	1.17865	1.12568
TD14	1.22631	1.28303	1.30804	1.25963	1.32308	1.31702	1.26657	1.29822
TD15	1.29196	1.28476	1.28214	1.35126	1.2314	1.1405	1.30711	1.34199
TD16	1.378	1.31186	1.29115	1.27755	1.25964	1.2584	1.23932	1.31911
TD17	1.06095	1.05843	1.05338	1.03943	1.11373	1.0717	1.07945	1.06112
TD18	1.12939	1.10276	1.08951	1.12972	1.1174	1.14193	1.10681	1.15765
TD19	1.1854	1.16145	1.29333	1.11579	1.20614	1.12385	1.17703	1.14031
TD20	1.1149	1.10176	1.12282	1.11372	1.16701	1.10275	1.18836	1.12871
Maximal velocity
TD1	1.29585	0.915842	1.07756	0.801341	1.01628	1.03341	1.18914	1.21915
TD2	1.15429	1.12409	1.09181	1.1933	1.07344	1.1772	1.1162	1.23134
TD3	1.35926	1.34825	1.49755	1.3822	1.45571	1.47316	1.47794	1.21016
TD4	1.07923	1.27924	1.26544	1.34289	1.08324	1.3428	1.28787	1.07292
TD5	1.60993	1.51069	1.4655	1.59673	1.40066	1.53611	1.36844	1.49586
TD6	1.48671	1.57285	1.58266	1.42534	1.68509	1.54891	1.52143	1.525
TD7	1.50087	1.62348	1.56619	1.51181	1.39675	1.64879	1.47999	1.49065
TD8	1.25192	1.30223	1.23822	1.18978	1.32307	1.3132	1.35459	1.25568
TD9	1.74111	1.62658	1.69085	1.77551	1.64658	1.54089	1.89412	1.64619
TD10	1.04342	1.06574	1.07755	1.14369	1.08932	0.943864	1.02104	0.952961
TD11	1.03202	1.29392	1.26001	1.01126	1.17107	0.873014	0.977194	1.2127
TD12	1.54044	1.49689	1.53912	1.42855	1.42565	1.57641	1.40261	1.53995
TD13	1.37247	1.27891	1.16845	1.3802	1.32118	1.327	1.40874	1.29747
TD14	1.34489	1.31419	1.16974	1.36824	1.12823	1.30923	1.3298	1.27621
TD15	1.27942	1.5069	1.06625	1.05152	1.27449	1.22883	1.41256	1.15454
TD16	2.09012	2.21574	1.87205	2.17455	1.94407	2.09806	1.98071	1.99693
TD17	1.5296	1.66344	1.75584	1.54307	1.47876	1.67825	1.6004	1.59326
TD18	1.38104	1.39695	1.42495	1.35773	1.38658	1.37036	1.44534	1.51703
TD19	1.04811	1.25253	1.21044	1.19142	1.12163	1.12071	1.29782	1.06272
TD20	0.997347	1.08261	1.23374	1.09146	1.00493	1.11413	0.867762	0.97295
REACH AND GRASP VERTICAL
Trajectory deviation
TD1	1.04849	1.03916	1.0557	1.04111	1.07197	1.04239	1.1166	1.0311
TD2	1.01707	1.0074	1.03717	1.01772	1.01733	1.02177	1.03735	1.02006
TD3	1.04782	1.02658	1.0305	1.08755	1.07174	1.08962	1.15233	1.02479
TD4	1.0923	1.08014	1.17767	1.12001	1.17845	1.13814	1.16478	1.14948
TD5	1.0951	1.07943	1.10915	1.05702	1.08437	1.09376	1.08785	1.0668
TD6	1.02375	1.01119	1.03305	1.03793	1.03536	1.04508	1.02683	1.03132
TD7	1.03821	1.04939	1.04557	1.03957	1.0536	1.0451	1.03602	1.07869
TD8	1.02879	1.02753	1.05352	1.08696	1.06029	1.06306	1.08353	1.04304
TD9	1.05611	1.04841	1.06854	1.07529	1.04537	1.05053	1.03539	1.03642
TD10	1.0516	1.05974	1.16129	1.10787	1.11375	1.04227	1.0788	1.15102
TD11	1.12037	1.17731	1.08494	1.13196	1.14416	1.137	1.15971	1.15555
TD12	1.05079	1.07763	1.11131	1.09166	1.05646	1.06041	1.05312	1.03718
TD13	1.05995	1.05337	1.03587	1.04905	1.09506	1.07158	1.02918	1.04284
TD14	1.04163	1.03431	1.03	1.06613	1.06357	1.02261	1.03482	1.04509
TD15	1.03302	1.14468	1.04632	1.04087	1.03789	1.05276	1.01602	1.03538
TD16	1.09924	1.0639	1.05245	1.09575	1.12015	1.09778	1.08036	1.11396
TD17	1.01901	1.04032	1.02283	1.01817	1.0569	1.03082	1.04192	1.05411
TD18	1.01305	1.01679	1.02053	1.06193	1.04033	1.06986	1.02603	1.04774
TD19	1.10661	1.0704	1.07679	1.06328	1.11795	1.08335	1.08992	1.06649
TD20	1.04107	1.07538	1.06128	1.08064	1.06124	1.07226	1.03425	1.09585
Maximal velocity
TD1	0.881163	0.929933	0.831639	0.968299	0.915043	0.930416	0.961409	0.846047
TD2	1.20983	1.12908	1.19888	1.22381	1.17808	1.20934	1.10751	1.28233
TD3	1.5255	1.23058	1.18364	1.231	1.12028	1.04165	1.16064	0.890791
TD4	1.12819	1.13123	1.25541	1.17412	1.18954	1.26352	1.19206	1.20918
TD5	1.59655	1.42775	1.42278	1.45114	1.35659	1.57368	1.46632	1.35654
TD6	1.30964	1.33771	1.37625	1.35498	1.29531	1.40699	1.33915	1.38645
TD7	1.42314	1.53344	1.38919	1.4659	1.53222	1.44222	1.39319	1.44014
TD8	1.08981	1.09894	1.0308	1.15276	1.08015	1.17989	1.21965	1.24713
TD9	1.50864	1.66589	1.64542	1.58797	1.61632	1.38659	1.36562	1.59944
TD10	1.07224	0.921082	0.839626	0.908803	0.825061	1.12366	0.811177	0.798637
TD11	0.980652	0.830552	0.916654	0.788338	1.08226	1.0263	1.11603	0.978696
TD12	1.25435	1.32789	1.51696	1.40192	1.33165	1.23596	1.33546	1.27823
TD13	1.18151	1.1388	1.17385	1.20382	1.10681	1.16311	1.17077	1.05038
TD14	1.09877	1.04681	1.08328	1.12821	1.00954	1.25702	1.06105	1.07578
TD15	1.36312	1.27259	1.24474	1.18145	1.01186	1.10367	1.18733	1.16447
TD16	1.75183	1.82959	1.83094	1.75642	1.83762	1.68067	1.75535	1.77667
TD17	1.4986	1.45688	1.45898	1.40394	1.51109	1.42645	1.44984	1.49049
TD18	1.25781	1.27677	1.3354	1.29876	1.31869	1.4028	1.36812	1.44966
TD19	1.10261	1.11137	1.00309	1.06923	1.05816	1.02477	1.06919	1.00278
	1.01449	1.01499	0.873341	1.05755	1.10998	1.18348	1.00858	1.10309
REACH SIDEWAYS
Trajectory deviation
TD1	1.22321	1.24835	1.29354	1.17969	1.22726	1.20038	1.1736	1.17194
TD2	1.07658	1.06263	1.10749	1.08345	1.07842	1.08718	1.05521	1.09452
TD3	1.15057	1.21537	1.15035	1.19674	1.08861	1.11527	1.1319	1.14767
TD4	1.13101	1.20847	1.12639	1.1083	1.09669	1.10579	1.11013	1.21574
TD5	1.14453	1.14559	1.15172	1.11227	1.09718	1.07645	1.07297	1.17077
TD6	1.16358	1.13055	1.15426	1.11299	1.11594	1.12881	1.09967	1.15786
TD7	1.05559	1.04274	1.06657	1.04957	1.06435	1.07887	1.0857	1.04675
TD8	1.18315	1.14272	1.16531	1.12889	1.1458	1.14455	1.1478	1.12732
TD9	1.15749	1.19905	1.17924	1.15572	1.14946	1.08809	1.18155	1.14152
TD10	1.14433	1.11319	1.11745	1.17787	1.2186	1.18653	1.22507	1.27025
TD11	1.25498	1.22524	1.18866	1.37265	1.42237	1.23986	1.29529	1.23186
TD12	1.0843	1.03354	1.05475	1.09705	1.05467	1.06324	1.06642	1.05949
TD13	1.10721	1.17503	1.12045	1.13632	1.13855	1.1415	1.16629	1.18075
TD14	1.1508	1.23254	1.1792	1.28457	1.23569	1.20108	1.17201	1.25886
TD15	1.05747	1.20351	1.28627	1.1419	1.17531	1.16579	1.09266	1.20778
TD16	1.08311	1.08236	1.09715	1.0774	1.09115	1.11508	1.0857	1.17509
TD17	1.17063	1.08975	1.14016	1.13442	1.11228	1.12157	1.12503	1.11855
TD18	1.19708	1.22499	1.25683	1.15086	1.16428	1.19565	1.19906	1.14867
TD19	1.09686	1.09799	1.13052	1.11619	1.06891	1.10177	1.09424	1.13852
TD20	1.15931	1.09681	1.20519	1.12993	1.06006	1.09973	1.11198	1.19492
Maximal velocity
TD1	1.31528	1.36671	1.49518	1.27868	1.45445	1.04529	1.52414	1.25301
TD2	1.71964	1.61563	1.55358	1.54562	1.63581	1.5818	1.50976	1.55989
TD3	1.53986	1.74266	1.77281	1.52862	1.50247	1.81273	1.62244	1.71997
TD4	1.38118	1.58863	1.61097	1.36665	1.53289	1.54759	1.21197	1.38497
TD5	1.32446	1.48045	1.50776	1.4344	1.69133	1.37551	1.40516	1.42457
TD6	1.93294	2.10198	2.08861	2.12262	1.96594	2.06904	2.01238	1.92954
TD7	1.8559	1.7536	1.84398	1.8331	1.73486	1.52773	1.90956	1.62101
TD8	1.32861	1.55423	1.37904	1.58437	1.32303	1.57732	1.33328	1.44189
TD9	2.24346	1.94452	1.96033	2.55895	2.36408	2.21367	2.43557	2.28619
TD10	1.16458	1.4113	1.22726	1.52587	1.64962	1.43091	1.66953	1.38807
TD11	2.26745	1.65611	1.27897	1.64832	1.86805	1.47231	2.00959	1.58888
TD12	1.72883	1.9407	1.87067	1.77609	1.76863	1.98742	1.76489	1.95136
TD13	1.47004	1.44929	1.55357	1.42421	1.56143	1.59914	1.38683	1.52424
TD14	1.46217	1.60167	1.81702	1.56497	1.7317	1.58781	1.8752	1.76624
TD15	1.48072	1.62084	1.54219	1.71693	1.13719	1.44687	1.38518	1.35931
TD16	1.96126	2.1389	2.25064	2.15708	1.97431	2.29998	2.30146	2.14492
TD17	1.86483	1.73657	1.85784	1.79785	1.88183	1.77444	1.80347	1.70726
TD18	1.80788	1.57435	1.67495	1.8286	2.0267	1.81022	1.74116	1.78348
TD19	1.60768	1.589	1.62997	1.52167	1.52993	1.56233	1.65378	1.42688
TD20	1.22761	1.06053	1.41711	1.19627	1.43731	1.34582	1.34296	1.3032
